# Supplementary material for: Proteomic and Metabolomic Analyses of Vanishing White Matter Mouse Astrocytes Reveal Deregulation of ER Functions
Source: Front Cell Neurosci. 2017 Dec 20;11:411. doi: 10.3389/fncel.2017.00411 (PMC5770689; doi:10.3389/fncel.2017.00411)
Supplement: Supplementary file 1 [file Data_Sheet_1.xlsx]

## Sheet: Supplementary table 1_ proteins
Supplementary File 1. Astrocyte AHA-proteome (2b5ho relative to wt).
Gene names	Protein names	Ratio H/M normalized set1	Ratio H/M normalized set2	Ratio H/M normalized set3	Ratio H/M normalized set4	Score	Intensity L	Intensity M	Intensity H	-Log t-test, p value	Average Ratio (Fold change)	t-test Significant
Gas6	Growth arrest-specific protein 6	1.3352	1.08577	0.568324	0.928806	319.49	335240000	571890000	1035200000	2.05297	0.979523	+
Ugt1a6	UDP-glucuronosyltransferase 1-6;UDP-glucuronosyltransferase 1-9;UDP-glucuronosyltransferase 1-7C;UDP-glucuronosyltransferase 1-2;UDP-glucuronosyltransferase 1-1	0.972399	1.08481	0.80554	NaN	37.424	47135000	120090000	247330000	2.14566	0.954251	+
Nrxn1	Neurexin-1	1.03408	1.19698	NaN	0.601792	46.402	63942000	53326000	114970000	1.47371	0.944284	+
Sorcs1	VPS10 domain-containing receptor SorCS1	1.27965	0.557288	0.865127	NaN	14.994	22223000	16261000	34215000	1.30122	0.900688	+
Fndc3c1	Fibronectin type III domain containing protein 3C1	1.01949	0.896233	0.709908	NaN	20.228	22736000	31055000	59293000	1.98271	0.87521	+
Pros1	Vitamin K-dependent protein S	1.31979	0.797428	0.744247	0.402504	157.03	128950000	488580000	881690000	1.63812	0.815993	+
Scrn1	Secernin-1	0.519944	0.650673	1.14169	0.409147	14.991	31132000	51461000	84209000	1.61197	0.680364	+
Fgfr1	Fibroblast growth factor receptor;Fibroblast growth factor receptor 1	1.15368	0.890408	0.391658	0.284159	79.305	88971000	241730000	381270000	1.34085	0.679975	+
Txnip	Thioredoxin-interacting protein	0.481196	0.913493	0.476952	NaN	32.576	35377000	43706000	65583000	1.30207	0.62388	+
Ddr1	Epithelial discoidin domain-containing receptor 1	0.599603	0.414569	0.822037	NaN	28.144	23799000	46653000	68279000	1.45472	0.61207	+
Prelp	Prolargin	0.90912	0.459851	0.309526	0.646716	84.107	212340000	772320000	1211900000	1.68812	0.581303	+
Timp3	Metalloproteinase inhibitor 3	0.678793	0.379399	0.325386	0.859015	110.98	541480000	3634100000	4812900000	1.67328	0.560648	+
Gdpd2	Glycerophosphoinositol inositolphosphodiesterase GDPD2	0.538141	0.656542	0.42707	0.552475	30.224	67046000	163910000	234440000	2.85909	0.543557	+
Gsta4	Glutathione S-transferase A4	NaN	0.675455	0.363115	0.589763	11.146	29511000	87839000	122570000	1.54934	0.542778	+
Irf2bp2	Interferon regulatory factor 2-binding protein 2	0.496207	0.685806	0.407625	NaN	79.207	25217000	67922000	120150000	1.63549	0.529879	+
Erbb2ip	Protein LAP2	0.433814	0.673195	0.415326	NaN	9.0876	6675800	12561000	18682000	1.58917	0.507445	+
Atp1b1	Sodium/potassium-transporting ATPase subunit beta-1	0.330099	0.502331	0.541515	0.461424	38.54	56908000	109580000	183330000	2.67086	0.458842	+
Cnn1	Calponin-1	0.316377	0.195474	0.547746	0.766213	133.87	451220000	1105600000	1569700000	1.43718	0.456453	+
Pdcd4	Programmed cell death protein 4	0.486148	0.594166	0.269392	NaN	47.895	25654000	60773000	111640000	1.37452	0.449902	+
Atp1a1	Sodium/potassium-transporting ATPase subunit alpha-1	0.521151	0.615322	0.42191	0.233643	323.31	820800000	1906200000	2649900000	1.92433	0.448006	+
Vcam1	Vascular cell adhesion protein 1	0.613437	0.679874	0.398569	0.0740944	217.91	197500000	677890000	989230000	1.31915	0.441494	+
Pcdh7	Protocadherin 7	0.396379	0.464145	0.169797	0.731878	25.431	83239000	103470000	135670000	1.49688	0.44055	+
Cst3	Cystatin-C	0.556601	0.52687	0.279293	0.368489	68.901	194170000	2056100000	2646900000	2.1467	0.432813	+
Sh3glb2	Endophilin-B2	0.502534	0.338225	0.735175	0.132116	68.316	36802000	83992000	85103000	1.35447	0.427013	+
Crlf1	Cytokine receptor-like factor 1	0.434775	0.249263	0.296311	0.650489	20.151	103650000	139540000	206590000	1.6963	0.407709	+
Tf	Serotransferrin	0.35321	0.454808	0.574828	0.240742	77.256	60678000	177720000	327640000	1.96898	0.405897	+
Itm2c	Integral membrane protein 2C;CT-BRI3	0.710702	0.368489	0.132906	0.352193	94.355	48559000	228210000	354000000	1.33247	0.391073	+
Itm2b	Integral membrane protein 2B;BRI2, membrane form;BRI2 intracellular domain;BRI2C, soluble form;Bri23 peptide	0.588229	0.40523	0.332737	0.13711	107.97	257920000	1578300000	2111300000	1.53028	0.365826	+
Tgfb2	Transforming growth factor beta-2;Latency-associated peptide	0.293959	0.378734	0.1503	0.585059	17.083	32926000	161400000	203720000	1.51645	0.352013	+
Gm8994	Eukaryotic initiation factor 4A-III;Eukaryotic initiation factor 4A-III, N-terminally processed	0.401412	0.417056	0.305445	0.177471	25.969	46787000	68101000	75309000	2.01277	0.325346	+
Cpe	Carboxypeptidase E	0.275365	0.457962	0.231801	0.322159	241.83	567710000	2382400000	2799400000	2.14423	0.321822	+
Zfp36l2	Zinc finger protein 36, C3H1 type-like 2	0.165044	0.32239	0.311968	0.4609	33.322	223390000	104680000	128010000	1.86251	0.315075	+
Magee1	Melanoma-associated antigen E1	0.430928	NaN	0.24062	0.264356	7.6307	3825300	23935000	28069000	1.45697	0.311968	+
Anxa11	Annexin A11;Annexin	0.518535	0.168257	0.252052	0.284159	48.691	170610000	489870000	531660000	1.57408	0.305751	+
Chpf	Chondroitin sulfate synthase 2	0.366812	0.26123	0.23634	NaN	19.092	12249000	25591000	27607000	1.72753	0.288127	+
Os9	Protein OS-9	0.324004	0.353323	0.356707	0.117296	66.415	61189000	180180000	184940000	1.81785	0.287833	+
Nptn	Neuroplastin	0.115965	0.321351	0.350724	0.357946	9.3444	13415000	98093000	128540000	1.81077	0.286496	+
Nrd1	Nardilysin	0.187388	0.203389	0.521252	0.199123	5.945	20332000	22094000	27353000	1.37837	0.277788	+
Amfr	E3 ubiquitin-protein ligase AMFR	0.390117	0.0588013	0.390778	0.269871	28.104	29130000	63015000	69671000	1.41817	0.277392	+
Slc3a2	4F2 cell-surface antigen heavy chain	0.0926134	0.454702	0.266757	0.281669	42.863	118690000	279230000	350100000	1.46593	0.273935	+
Mcl1	Induced myeloid leukemia cell differentiation protein Mcl-1 homolog	0.348459	0.202261	0.20989	0.333424	106.44	61075000	195110000	284570000	2.22248	0.273508	+
Asph	Aspartyl/asparaginyl beta-hydroxylase	0.268674	0.388575	0.0632269	0.330902	18.461	79324000	69852000	91955000	1.46717	0.262845	+
Lamc1	Laminin subunit gamma-1	0.243791	0.181929	0.140255	0.465086	71.551	37204000	159600000	177900000	1.42381	0.257766	+
Aplp2	Amyloid-like protein 2	0.477159	0.189414	0.135535	0.22231	141.21	165070000	621090000	781220000	1.36484	0.256104	+
Bsg	Basigin	0.132511	0.144438	0.359971	0.369606	51.706	143840000	330820000	356670000	1.50866	0.251631	+
Wdr6	WD repeat-containing protein 6	0.285106	0.242572	0.32987	0.147697	106.38	131810000	359610000	408730000	2.12468	0.251311	+
Dctn1	Dynactin subunit 1	0.227371	0.229957	0.292546	0.253989	26.299	29774000	67623000	69750000	3.32407	0.250966	+
Atp5j	ATP synthase-coupling factor 6, mitochondrial	0.304745	0.304745	0.134878	NaN	35.254	28979000	65242000	60453000	1.31576	0.248122	+
Sptan1	Spectrin alpha chain, non-erythrocytic 1	0.389347	0.24062	0.143916	0.208892	323.31	1896500000	6093400000	6924900000	1.74698	0.245693	+
Sun2	SUN domain-containing protein 2	0.188401	0.215119	0.136848	0.352646	39.509	99897000	160330000	160000000	1.77508	0.223253	+
Myo1e	Unconventional myosin-Ie;Unconventional myosin-If	NaN	0.243913	0.181802	0.199751	12.25	5056600	21168000	21802000	2.11103	0.208489	+
Tuba1b	Tubulin alpha-1B chain;Tubulin alpha-4A chain	0.0540844	0.334454	0.229957	0.177089	7.6748	57122000	376910000	325990000	1.3757	0.198896	+
Prss23	Serine protease 23	0.162855	0.21661	NaN	0.212881	55.034	42523000	67623000	96614000	2.11827	0.197448	+
Ctsz	Cathepsin Z	0.2529	0.132511	0.235114	0.0915306	77.643	64882000	161270000	197700000	1.69977	0.178014	+
Snx3	Sorting nexin-3	0.117828	0.25181	0.271067	0.0611541	24.02	83032000	293250000	281410000	1.38235	0.175465	+
Nap1l1	Nucleosome assembly protein 1-like 1	0.201634	0.0650208	0.183582	0.229834	40.327	78522000	562270000	620310000	1.73632	0.170018	+
Ipo7	Importin-7	0.156008	0.208268	0.194591	0.0608775	56.615	120390000	181580000	173140000	1.72939	0.154936	+
Ltbp3	Latent-transforming growth factor beta-binding protein 3	0.219587	0.0593554	0.154194	0.164658	183.68	142140000	883010000	891510000	1.68605	0.149448	+
Ubl5	Ubiquitin-like protein 5	0.131458	NaN	0.134878	0.176195	11.157	60314000	388160000	372220000	2.02848	0.14751	+
Dnaja1	DnaJ homolog subfamily A member 1	0.0935602	0.220701	0.1121	0.162726	115.81	215970000	969890000	1005900000	1.85166	0.147272	+
Tmbim6	Bax inhibitor 1	0.223423	0.0258793	0.143002	0.189287	15.464	33519000	118550000	104560000	1.3632	0.145398	+
Glod4	Glyoxalase domain-containing protein 4	0.232906	0.072586	0.169412	0.0859685	46.348	141990000	281680000	289930000	1.4739	0.140218	+
Tpr	Nucleoprotein TPR	0.0528332	0.128557	0.20364	0.151469	41.821	64940000	84225000	110520000	1.63084	0.134125	+
Map4	Microtubule-associated protein 4	0.16337	0.225892	0.0930192	0.0513026	126.7	136840000	398770000	355350000	1.39145	0.133396	+
Wnk1	Serine/threonine-protein kinase WNK1	0.165044	0.115033	0.066537	0.148479	9.9982	36390000	78399000	86178000	1.96947	0.123773	+
Tpi1	Triosephosphate isomerase	0.137372	0.166458	0.154324	0.0263043	142.82	466620000	3110000000	2822200000	1.48467	0.121115	+
Gnb1	Guanine nucleotide-binding protein G(I)/G(S)/G(T) subunit beta-1	0.190425	0.136848	0.0719	0.0797024	254.99	372180000	1524700000	1534100000	1.64321	0.119719	+
Txndc12	Thioredoxin domain-containing protein 12	0.128821	NaN	0.131985	0.0729976	16.536	16338000	80209000	143300000	1.54689	0.111268	+
Gnai2	Guanine nucleotide-binding protein G(i) subunit alpha-2	0.111833	0.177981	0.0713507	0.0604624	160.99	349990000	1757500000	1935500000	1.54223	0.105407	+
Pak2	Serine/threonine-protein kinase PAK 2;PAK-2p27;PAK-2p34	0.0478175	0.0227584	0.101919	0.103397	58.534	22944000	87539000	93313000	1.38139	0.068973	+
Myl12a	Myosin regulatory light chain 12B	0.0309717	0.0385766	0.0453032	0.066537	323.31	898120000	3544900000	3453300000	2.01866	0.0453471	+
Pls3	Plastin-3	0.0139266	0.0343565	0.0497701	0.0721745	224.82	276480000	1523400000	1499800000	1.39081	0.0425569	+
Rps12	40S ribosomal protein S12	-0.155357	-0.0583678	-0.145478	-0.0419962	30.846	91119000	582870000	485190000	1.38321	-0.1003	+
Eif4h	Eukaryotic translation initiation factor 4H	-0.115441	-0.125384	NaN	-0.0842573	29.134	58977000	185340000	168020000	1.8921	-0.108361	+
Sec31a	Protein transport protein Sec31A	-0.180937	-0.0858182	-0.120875	-0.0607132	173.57	213910000	772870000	607020000	1.63611	-0.112086	+
Psmc2	26S protease regulatory subunit 7	-0.270939	-0.0634091	-0.223694	-0.110916	101.28	122940000	363780000	274140000	1.39381	-0.167239	+
Rps21	40S ribosomal protein S21	-0.209695	-0.423391	-0.156933	-0.152115	32.157	149910000	473650000	357500000	1.45967	-0.235533	+
Lpp	Lipoma-preferred partner homolog	-0.309681	-0.330574	-0.189285	-0.176365	63.124	73118000	251630000	218410000	2.09153	-0.251476	+
Pfdn1	Prefoldin subunit 1	-0.325684	-0.46174	-0.433117	-0.105954	27.294	102040000	203170000	167920000	1.58315	-0.331624	+
Srsf6	Serine/arginine-rich splicing factor 6	-0.329141	NaN	-0.367825	-0.371441	10.097	128860000	262220000	155960000	2.8411	-0.356136	+
Tppp3	Tubulin polymerization-promoting protein family member 3	2.26688	1.61937	0.813689	NaN	63.266	100970000	104930000	349980000	1.18682	1.56664
Sh3d21	SH3 domain-containing protein 21	2.21391	0.20364	1.57299	NaN	4.407	1111400000	19046000	22847000	0.812379	1.33018
Matn2	Matrilin-2	1.57541	1.46488	0.24732	NaN	33.757	138670000	105810000	170740000	0.908543	1.09587
Bst2	Bone marrow stromal antigen 2	1.65067	NaN	0.294077	1.10434	16.764	126750000	116650000	180360000	0.909496	1.01636
Rbp1	Retinol-binding protein 1	2.19182	0.98652	-0.246053	NaN	17.508	5165800	18092000	40862000	0.523865	0.977427
Igfbp5	Insulin-like growth factor-binding protein 5	NaN	1.29343	0.476537	0.964066	17.724	55161000	44934000	83238000	1.21046	0.911344
A2mp	Alpha-2-macroglobulin-P	1.67441	0.868213	0.285935	0.540623	323.31	503390000	767090000	1549400000	1.16486	0.842296
Cdh13	Cadherin-13	1.30475	1.23438	-0.0582326	NaN	34.398	16628000	75306000	121390000	0.692602	0.826964
Mmp2	72 kDa type IV collagenase;PEX	2.14375	1.20207	-0.0830343	-0.0408827	118.41	141730000	195250000	283000000	0.637778	0.805477
Srgap2	SLIT-ROBO Rho GTPase-activating protein 2;SLIT-ROBO Rho GTPase-activating protein 1	NaN	0.560324	0.211386	1.63858	6.1321	24905000	13944000	51240000	0.693908	0.803431
Irs1	Insulin receptor substrate 1	NaN	1.33451	0.882447	0.184978	6.5863	12397000	16508000	25863000	0.857142	0.800646
Mgp	Matrix Gla protein	0.332049	2.40836	-0.127683	0.170822	50.971	100440000	658680000	891580000	0.501093	0.695887
Fmo1	Dimethylaniline monooxygenase [N-oxide-forming] 1	1.08263	0.522558	0.439038	NaN	54.313	25002000	65803000	118320000	1.109	0.68141
Apoe	Apolipoprotein E	1.57715	0.73907	0.378179	0.0263043	84.465	583010000	1371600000	1783500000	0.875066	0.680176
Serpine2	Glia-derived nexin	1.89856	1.02169	-0.283931	0.0585242	27.891	86799000	76848000	113760000	0.576439	0.673711
Slc6a6	Sodium- and chloride-dependent taurine transporter	0.0223323	0.333538	1.00259	1.31499	41.459	75734000	310360000	355090000	0.958668	0.668363
Gpc6	Glypican-6;Secreted glypican-6	1.2405	0.520648	0.102322	0.600365	37.191	88551000	96609000	160200000	1.10241	0.615958
Igfbp4	Insulin-like growth factor-binding protein 4	0.739243	1.30299	-0.210496	0.616546	105.43	138550000	729270000	1020000000	0.839094	0.612071
Glul	Glutamine synthetase	1.61875	0.390228	0.374511	0.0453032	273.53	391510000	1244200000	1544300000	0.749733	0.607199
Tgfbi	Transforming growth factor-beta-induced protein ig-h3	1.82497	NaN	-0.0943872	0.0880058	17.037	98935000	134700000	119290000	0.370487	0.606197
Stmn2	Stathmin-2	0.4336	0.209017	1.1644	NaN	18.815	65167000	240850000	333410000	0.764525	0.602339
Clu	Clusterin;Clusterin beta chain;Clusterin alpha chain	1.17479	0.636451	0.549521	0.0213375	323.31	1156100000	15295000000	22983000000	1.06542	0.595525
Itga1	Integrin alpha-1	1.29702	0.771209	0.10675	0.198368	52.675	107770000	168470000	242280000	0.91555	0.593336
Ecrg4	Augurin	0.0708015	0.726046	0.576764	0.965544	63.209	67984000	565670000	758510000	1.27067	0.584789
Acot1	Acyl-coenzyme A thioesterase 1	0.854155	0.940204	-0.0404821	NaN	13.517	26579000	25449000	44488000	0.691981	0.584626
Col1a2	Collagen alpha-2(I) chain	2.30845	1.00971	-0.28051	-0.837919	323.31	1203700000	5040000000	3517200000	0.309133	0.549931
Pam	Peptidyl-glycine alpha-amidating monooxygenase;Peptidylglycine alpha-hydroxylating monooxygenase;Peptidyl-alpha-hydroxyglycine alpha-amidating lyase	1.06661	0.520749	0.208767	0.393197	296.52	147720000	788650000	973290000	1.22713	0.54733
Cdh11	Cadherin-11	0.728399	1.23481	0.0539454	0.138159	131.09	228450000	497130000	691400000	0.834957	0.538828
Man1a1	Mannosyl-oligosaccharide 1,2-alpha-mannosidase IA	1.1177	0.407625	0.729357	-0.103969	21.797	12596000	17109000	29186000	0.889441	0.537677
Fos	Proto-oncogene c-Fos	1.27923	0.173127	0.363564	0.309758	21.541	32309000	154350000	177910000	0.899696	0.531421
Nr4a1	Nuclear receptor subfamily 4 group A member 1	1.24038	0.537545	-0.12345	0.387252	67.857	58948000	251140000	366700000	0.776283	0.510431
Cyth3	Cytohesin-3;Cytohesin-1;Cytohesin-2	0.713872	0.653794	NaN	0.151079	4.8073	5707000	12379000	13415000	0.97874	0.506248
Stim1	Stromal interaction molecule 1	1.097	-0.134382	0.608336	0.448478	51.13	50127000	97395000	140460000	0.851322	0.504859
C4b	Complement C4-B;Complement C4 beta chain;Complement C4 alpha chain;C4a anaphylatoxin;Complement C4 gamma chain	1.0036	0.384381	0.555129	0.0352017	137.33	180720000	312530000	492880000	1.04071	0.494579
Ddt	D-dopachrome decarboxylase	1.03977	-0.147058	0.483571	0.554343	39.311	50714000	51698000	72119000	0.848126	0.482656
Scara3	Scavenger receptor class A member 3	1.40305	0.643856	0.459117	-0.580116	170.83	304790000	888630000	1341600000	0.490018	0.481477
Cx3cl1	Fractalkine;Processed fractalkine	0.0877344	1.75502	0.192952	-0.135982	24.499	49410000	226200000	282170000	0.453359	0.47493
Egfr	Epidermal growth factor receptor	1.00303	0.809991	0.202261	-0.141064	34.677	29054000	65903000	104180000	0.75552	0.468553
Sulf2	Extracellular sulfatase Sulf-2	0.841893	0.424815	0.459432	0.126709	37.227	304110000	233540000	266040000	1.29297	0.463212
Nid1	Nidogen-1	1.98382	NaN	-0.271426	-0.331064	185.72	754140000	1767300000	1343500000	0.216784	0.460445
Map7d1	MAP7 domain-containing protein 1	0.1145	0.292428	0.971957	NaN	19.823	53051000	95119000	91504000	0.656385	0.459629
Ak3	GTP:AMP phosphotransferase AK3, mitochondrial	0.800165	NaN	0.243181	0.32239	12.635	15836000	35824000	39933000	0.919902	0.455245
Oat	Ornithine aminotransferase, mitochondrial	0.922426	0.611172	-0.0197261	0.274769	136.29	194470000	650120000	835330000	0.93442	0.44716
Myef2	Myelin expression factor 2	0.111432	0.897937	0.845028	-0.0866758	11.464	7813700	76792000	60607000	0.751658	0.44193
Ntrk3	NT-3 growth factor receptor	1.10098	0.879627	0.128557	-0.348978	13.905	13672000	27087000	36090000	0.551538	0.440046
Osmr	Oncostatin-M-specific receptor subunit beta	1.07341	0.379954	-0.03552	0.33514	48.52	97760000	247350000	326480000	0.811304	0.438246
Igf1r	Tyrosine-protein kinase receptor;Insulin-like growth factor 1 receptor;Insulin-like growth factor 1 receptor alpha chain;Insulin-like growth factor 1 receptor beta chain	0.339707	NaN	0.0661237	0.905428	14.752	19593000	25453000	31280000	0.659597	0.437086
Scara5	Scavenger receptor class A member 5	2.24732	0.402067	-0.155614	-0.746059	53.737	180430000	155170000	249310000	0.261147	0.436928
Erlin2	Erlin-2;Erlin-1	0.0236102	0.13014	1.15601	NaN	14.662	54920000	91963000	95213000	0.455806	0.436586
Pdha1	Pyruvate dehydrogenase E1 component subunit alpha, somatic form, mitochondrial	0.455334	0.163499	NaN	0.669208	11.58	132100000	193090000	214360000	1.0024	0.429347
Klhl13	Kelch-like protein 13	1.20614	0.192952	0.461529	-0.148641	53.853	111180000	310970000	381770000	0.631197	0.427996
Plxnb2	Plexin-B2	0.788936	0.345396	0.502432	0.0694272	208.59	450230000	584910000	768090000	1.18183	0.426548
Aldoc	Fructose-bisphosphate aldolase C	0.00100953	2.05276	-0.801481	NaN	56.924	21399000	50545000	45331000	0.172691	0.417431
Stmn1	Stathmin	0.161307	1.17076	0.461319	-0.129371	118.98	166470000	339620000	333710000	0.633153	0.416003
Rnase4	Ribonuclease 4	0.650029	0.709467	0.430821	-0.129718	20.048	92445000	245200000	342820000	0.926736	0.41515
Epdr1	Mammalian ependymin-related protein 1	0.198871	0.269871	NaN	0.756511	7.7874	24077000	28943000	42530000	0.838352	0.408418
Cdkn1b	Cyclin-dependent kinase inhibitor 1B	0.31034	0.979221	0.37951	-0.0750488	40.575	48819000	179980000	202600000	0.782989	0.398505
Acsf2	Acyl-CoA synthetase family member 2, mitochondrial	0.893129	0.405339	1.04733	-0.770658	32.665	37378000	68741000	115290000	0.388018	0.393785
Sorbs3	Vinexin	0.292546	0.181421	0.70673	NaN	24.686	15256000	36111000	40932000	0.876652	0.393565
Rnd3	Rho-related GTP-binding protein RhoE	0.814592	NaN	-0.0765693	0.431569	31.87	107640000	206500000	248560000	0.568627	0.389864
Sod3	Extracellular superoxide dismutase [Cu-Zn]	0.292899	0.202512	0.203514	0.837217	300.34	145780000	634180000	860360000	1.0637	0.384036
Il6st	Interleukin-6 receptor subunit beta	0.931153	0.45628	0.159371	-0.0288078	108.45	64168000	250880000	302170000	0.776313	0.379499
Pea15	Astrocytic phosphoprotein PEA-15	0.700706	0.134878	0.592541	0.0882773	38.116	45740000	172170000	244300000	1.02813	0.379101
C3	Complement C3;Complement C3 beta chain;C3-beta-c;Complement C3 alpha chain;C3a anaphylatoxin;Acylation stimulating protein;Complement C3b alpha chain;Complement C3c alpha chain fragment 1;Complement C3dg fragment;Complement C3g fragment;Complement C3d fragment;Complement C3f fragment;Complement C3c alpha chain fragment 2	1.29584	0.426318	0.29066	-0.502648	108.96	242310000	382920000	547160000	0.419326	0.377543
Lgals9	Galectin;Galectin-9	1.31115	0.123799	-0.120733	0.190172	31.471	24420000	114080000	118130000	0.490656	0.376098
Pygb	Glycogen phosphorylase, brain form	0.843743	0.32987	0.32435	-0.00154454	115.1	267430000	463340000	648210000	0.914906	0.374104
Crocc	Rootletin	NaN	-0.359916	0.847676	0.62854	2.6235	84523000	253550000	349050000	0.374728	0.3721
Ppp1r2	Protein phosphatase inhibitor 2	0.83657	0.198997	0.0654344	NaN	14.398	29550000	90078000	111020000	0.580189	0.367001
Ldhb	L-lactate dehydrogenase B chain;L-lactate dehydrogenase	0.648281	0.541118	0.198117	0.067914	65.155	204970000	694930000	820110000	1.11107	0.363858
Ifitm3	Interferon-induced transmembrane protein 3	0.666211	NaN	0.390558	0.0304067	43.479	118880000	245780000	268880000	0.726221	0.362392
Fbn1	Fibrillin-1	0.666211	NaN	-0.791058	1.20032	269.63	1770700000	1577800000	2401200000	0.216021	0.35849
Ezr	Ezrin	0.589092	-0.517069	0.860049	0.494057	323.31	451990000	2419900000	3191700000	0.49218	0.356532
Ppp5c	Serine/threonine-protein phosphatase;Serine/threonine-protein phosphatase 5	0.419	0.185359	0.672199	0.139339	17.758	31883000	23481000	35876000	1.20065	0.353974
Man2a1	Alpha-mannosidase 2	1.16742	NaN	0.137241	-0.243677	31.631	59599000	118710000	107840000	0.310047	0.353662
Col4a2	Collagen alpha-2(IV) chain;Canstatin	1.37657	0.367259	-0.400168	0.0684644	98.763	320970000	758960000	781920000	0.379871	0.353031
Akap12	A-kinase anchor protein 12	1.46879	0.45628	-0.0756416	-0.442536	323.31	470940000	1683100000	1246500000	0.337708	0.351724
Atp2b4	Calcium-transporting ATPase	0.799502	0.265677	-0.0224636	NaN	40.09	41369000	88786000	156850000	0.544105	0.347572
Epb41l2	Band 4.1-like protein 2	0.565695	0.372618	0.412619	0.0305479	77.667	109420000	213150000	226540000	1.2595	0.34537
Gstm1	Glutathione S-transferase Mu 1	0.766044	0.266637	0.482022	-0.150625	203.99	678410000	4204600000	4604300000	0.755277	0.341019
Dclk1	Serine/threonine-protein kinase DCLK1	1.00159	0.575893	0.0651587	-0.29221	50.181	176420000	207640000	328550000	0.49458	0.337607
Hspb1	Heat shock protein beta-1	1.24434	-0.257045	0.0766959	0.285343	68.553	143850000	438570000	495210000	0.429258	0.337333
Lgals3bp	Galectin-3-binding protein	1.36966	-0.531928	-0.00285938	0.493647	138.5	63041000	652120000	828100000	0.326469	0.332131
Sorl1	Sortilin-related receptor	0.379399	-0.113583	0.716859	NaN	19.306	20054000	24588000	42227000	0.512505	0.327559
Bhlhe40	Class E basic helix-loop-helix protein 40	0.771548	0.249627	-0.0422785	NaN	29.36	30081000	37716000	48794000	0.517119	0.326299
Gmfb	Glia maturation factor beta	0.614474	NaN	-0.0542725	0.415975	80.33	49997000	94593000	97791000	0.615298	0.325392
Cdh2	Cadherin-2	-0.459754	0.326077	0.839879	0.59321	102.76	113620000	316240000	294810000	0.478199	0.324853
Csnk1d	Casein kinase I isoform delta	0.596172	NaN	0.182438	0.190931	17.058	36770000	72666000	76082000	0.849179	0.32318
Parva	Alpha-parvin	0.654252	0.154324	NaN	0.159371	63.034	62308000	109700000	128760000	0.718816	0.322649
Tjp1	Tight junction protein ZO-1	0.894992	0.0321009	NaN	0.0352017	38.011	22462000	62490000	88331000	0.420089	0.320765
Esyt1	Extended synaptotagmin-1	0.821955	0.213503	0.37529	-0.128014	40.769	30500000	101230000	84888000	0.693497	0.320683
Smarcc2	SWI/SNF complex subunit SMARCC2	0.695994	NaN	0.290542	-0.0270427	15.491	15063000	38408000	35248000	0.575168	0.319831
Tns3	Tensin-3	0.539035	NaN	0.0472592	0.372172	31.868	16106000	51055000	61314000	0.803011	0.319489
Mat2a	S-adenosylmethionine synthase isoform type-2	0.139208	0.758985	0.0106367	0.35727	80.969	207000000	692170000	842010000	0.826739	0.316525
Mta3	Metastasis-associated protein MTA3	0.0291349	0.45249	0.462471	NaN	4.5941	17956000	33763000	33673000	0.800226	0.314699
Cuedc2	CUE domain-containing protein 2	-0.182131	1.06902	0.0528332	NaN	6.054	41143000	62633000	86175000	0.300785	0.313239
Sf3b2	Putative uncharacterized protein	0.212507	NaN	0.468844	0.246712	28.368	27607000	93749000	91792000	1.21235	0.309354
Dag1	Dystroglycan;Alpha-dystroglycan;Beta-dystroglycan	0.705049	0.224534	0.423524	-0.117412	29.616	80128000	219560000	271260000	0.764373	0.308924
Tmem59	Transmembrane protein 59	0.330329	NaN	0.483055	0.107018	37.255	16035000	51596000	68204000	0.971601	0.306801
Cd81	CD81 antigen	0.722379	-0.134889	NaN	0.329985	73.642	24624000	162820000	199470000	0.465423	0.305825
Aox3	Aldehyde oxidase 3	1.2246	-0.170004	0.534958	-0.372617	19.308	31180000	51956000	71282000	0.333709	0.304233
Hist1h4a	Histone H4	-0.200996	1.71365	0.117828	-0.417482	70	2033400000	8886900000	7502400000	0.240704	0.303251
Tpd52l2	Tumor protein D54	0.40294	-0.0105558	0.500496	0.308244	55.619	106860000	97980000	100110000	1.13578	0.300281
Ppl	Periplakin	0.656817	0.044464	0.197236	NaN	82.184	51460000	66487000	99221000	0.610574	0.299506
Capn2	Calpain-2 catalytic subunit	0.253263	0.567643	NaN	0.0729976	103.87	43550000	168870000	161350000	0.756045	0.297968
Mocs3	Adenylyltransferase and sulfurtransferase MOCS3;Molybdopterin-synthase adenylyltransferase;Molybdopterin-synthase sulfurtransferase	0.538141	0.250598	0.10044	NaN	2.3755	52850000	35789000	44605000	0.831729	0.296393
Son	Protein SON	-0.0230792	0.883699	0.301002	0.0237521	14.636	11590000	29421000	40131000	0.601662	0.296344
Pcdhgb6	Protocadherin gamma C3	0.400538	0.377068	0.409147	-0.00189116	56.82	120100000	462840000	616620000	1.23006	0.296215
H2-D1	H-2 class I histocompatibility antigen, D-B alpha chain;H-2 class I histocompatibility antigen, L-D alpha chain	0.874286	-0.344648	0.435309	0.216858	40.896	345000000	1067000000	1130100000	0.484264	0.295451
Eif4g2	Eukaryotic translation initiation factor 4 gamma 2	-0.132878	0.308477	NaN	0.701859	33.996	16870000	63462000	60508000	0.457279	0.292486
Vps4b	Vacuolar protein sorting-associated protein 4B	0.409364	0.430821	0.410558	-0.0832635	17.528	72588000	88959000	91357000	0.99169	0.29187
H2-K1	H-2 class I histocompatibility antigen, K-B alpha chain;H-2 class I histocompatibility antigen, K-K alpha chain	0.894449	-0.324726	0.19711	0.398679	51.402	105460000	457350000	523320000	0.47922	0.291378
Ckb	Creatine kinase B-type	0.759667	-0.356513	0.495798	0.264957	323.31	1294300000	8520100000	12026000000	0.509612	0.290977
Stat1	Signal transducer and activator of transcription;Signal transducer and activator of transcription 1	1.08454	-0.194212	-0.139029	0.412294	50.274	89453000	268420000	275890000	0.397067	0.290898
Supt5h	Transcription elongation factor SPT5	0.26123	0.0809305	NaN	0.526169	19.858	13916000	32328000	34103000	0.810844	0.289443
Cemip	Cell migration-inducing and hyaluronan-binding protein	2.06688	NaN	-0.247868	-0.951345	201.22	727910000	2206200000	1530500000	0.107278	0.289223
Khdrbs1	KH domain-containing, RNA-binding, signal transduction-associated protein 1	0.16221	0.711054	0.206393	0.0663992	29.693	5283100	49012000	46504000	0.848729	0.286514
Tagln2	Transgelin-2	0.167743	0.693052	0.271067	0.0129261	323.31	875680000	5895600000	6283800000	0.841339	0.286197
Itpr1	Inositol 1,4,5-trisphosphate receptor type 1	0.462262	-0.0159722	0.756596	-0.0605026	13.186	21154000	25342000	32727000	0.615753	0.285596
Serpinb9	Putative uncharacterized protein	0.705934	-0.0511749	NaN	0.199374	13.817	34123000	66522000	70654000	0.482314	0.284711
Ewsr1	RNA-binding protein EWS	-0.265102	0.399226	0.630405	0.351176	40.735	13954000	127700000	95873000	0.618134	0.278926
Zfp36	Tristetraprolin	0.348459	NaN	-0.316726	0.800579	8.3268	16543000	71122000	87517000	0.316389	0.277437
Paip1	Polyadenylate-binding protein-interacting protein 1	0.550901	0.614474	0.390888	-0.446738	4.3104	17477000	33281000	33483000	0.466742	0.277381
Atxn2l	Ataxin-2-like protein	0.36233	NaN	0.323543	0.142087	9.7898	49662000	49604000	54354000	1.25567	0.275986
Swap70	Switch-associated protein 70	0.474877	0.444137	-0.0814153	0.261471	48.022	50580000	156450000	216780000	0.918753	0.274767
Ptk7	Inactive tyrosine-protein kinase 7	0.818769	0.495593	0.258217	-0.473731	80.015	174730000	340380000	389470000	0.407916	0.274712
Vapb	Vesicle-associated membrane protein-associated protein B	0.426104	-0.184654	0.337083	0.520246	14.831	45823000	110720000	113010000	0.745391	0.274695
Id3	DNA-binding protein inhibitor ID-3	-0.166179	0.968939	0.0203421	NaN	17.174	21959000	62103000	59057000	0.286754	0.274367
Cp	Ceruloplasmin	0.374845	0.0729976	0.516923	0.127897	323.31	1526500000	10720000000	13138000000	1.10057	0.273166
Efemp1	EGF-containing fibulin-like extracellular matrix protein 1	1.60345	0.135009	-0.257494	-0.394183	141.7	110540000	633750000	525050000	0.225717	0.271697
Ssb	Lupus La protein homolog	0.0607391	NaN	0.702037	0.0427844	12.848	27579000	38738000	35532000	0.467002	0.26852
Galnt2	Polypeptide N-acetylgalactosaminyltransferase 2;Polypeptide N-acetylgalactosaminyltransferase 2 soluble form	0.808838	-0.157705	0.533962	-0.111882	46.353	153560000	238820000	291820000	0.46302	0.268303
Rnh1	Ribonuclease inhibitor	0.913339	-0.103008	0.257252	-0.00050503	309.99	555930000	1254300000	1487200000	0.485063	0.26677
Ppap2b	Lipid phosphate phosphohydrolase 3	0.495798	-0.0973939	0.45386	0.213503	46.755	263340000	364050000	464810000	0.836922	0.266442
Sec62	Translocation protein SEC62	0.234011	-0.151522	0.593019	0.383829	7.3827	17904000	154030000	169280000	0.720267	0.264834
Colec12	Collectin-12	0.776525	0.793105	-0.547405	0.0333701	46.741	47008000	80181000	71954000	0.324109	0.263899
Tead1	Transcriptional enhancer factor TEF-1	-0.0909258	0.870108	0.00446549	NaN	10.085	6655200	25635000	26944000	0.316195	0.261216
Tubb2a	Tubulin beta-2A chain	0.256528	0.421587	-0.0841961	0.450802	112.84	79404000	402750000	465610000	0.908685	0.26118
Ephx1	Epoxide hydrolase 1	0.695549	-0.196657	0.264837	0.280481	131.04	253390000	897650000	1043600000	0.606424	0.261052
Lima1	LIM domain and actin-binding protein 1	0.819832	0.278223	-0.400016	0.34005	159.56	315500000	1048900000	1041200000	0.423504	0.259522
C1s2	Complement C1s-B subcomponent;Complement C1s-B subcomponent heavy chain;Complement C1s-B subcomponent light chain	0.467175	-0.304986	0.609944	NaN	22.764	21794000	56790000	58453000	0.336576	0.257378
Cltb	Clathrin light chain B	0.228357	-0.128535	0.66175	0.265557	14.334	95813000	267120000	285070000	0.677239	0.256782
Smap1	Stromal membrane-associated protein 1	0.419107	NaN	0.371726	-0.0282192	7.5361	11930000	52718000	52471000	0.667475	0.254205
Hsd17b12	Estradiol 17-beta-dehydrogenase 12	0.506602	0.106482	NaN	0.148088	10.693	24934000	62404000	60107000	0.735615	0.253724
Dynll1	Dynein light chain 1, cytoplasmic	0.225892	0.0127832	NaN	0.522257	12.21	21115000	108430000	124850000	0.641841	0.253644
Hp1bp3	Heterochromatin protein 1-binding protein 3	0.236462	0.0460021	0.0210533	0.707613	19.565	94902000	48640000	48772000	0.677325	0.252783
Capns1	Calpain small subunit 1	0.659285	-0.133654	0.19497	0.287118	48.142	53257000	207810000	226450000	0.657437	0.25193
Adss	Adenylosuccinate synthetase isozyme 2	0.711583	-0.117897	0.264476	0.147697	33.7	205000000	105370000	136330000	0.616193	0.251465
2017-09-08	Septin-8	0.359521	NaN	0.0973411	0.296193	15.892	40168000	51451000	54828000	1.06363	0.251018
Uaca	Uveal autoantigen with coiled-coil domains and ankyrin repeats	0.542605	NaN	-0.43952	0.643671	28.589	13979000	34466000	41896000	0.262791	0.248919
Stat3	Signal transducer and activator of transcription 3;Signal transducer and activator of transcription	0.690551	0.360196	0.00173014	-0.0661706	290.19	262660000	674680000	788690000	0.595609	0.246577
Crim1	Cysteine-rich motor neuron 1 protein	0.347779	-0.181869	0.224411	0.595408	46.142	157360000	349790000	413050000	0.645593	0.246432
Nrp1	Neuropilin-1	0.886433	0.537048	-0.348537	-0.0902346	63.043	38340000	140750000	175100000	0.348294	0.246177
Col1a1	Collagen alpha-1(I) chain	0.741575	0.243913	-0.223189	0.217851	323.31	1676300000	13012000000	13256000000	0.519646	0.245038
Fat1	FAT atypical cadherin 1	0.525668	0.1153	0.282855	0.0446039	323.31	967120000	2872900000	3258900000	0.964714	0.242107
Gclc	Glutamate--cysteine ligase catalytic subunit	0.260989	-0.130618	0.595313	0.23952	58.027	82869000	208260000	262210000	0.694066	0.241301
Tollip	Toll-interacting protein	0.567156	-0.137315	0.336283	0.196859	14.537	26539000	55162000	60701000	0.697256	0.240746
Wls	Protein wntless homolog	0.249991	-0.261103	0.338681	0.634779	19.106	108480000	268160000	277930000	0.541804	0.240587
Adamtsl3	ADAMTS-like 3	0.0632269	0.511569	0.292075	0.0943712	51.548	60609000	128940000	180190000	0.986213	0.240311
Atp6v1h	V-type proton ATPase subunit H	0.420401	-0.0844867	0.297368	0.323658	102.95	51429000	189460000	211860000	0.919613	0.239235
Sumo1	Small ubiquitin-related modifier 1	0.470823	0.602362	0.285106	-0.401368	14.797	284070000	203490000	247420000	0.440801	0.239231
Msrb3	Methionine-R-sulfoxide reductase B3, mitochondrial	0.487075	0.264476	0.000288558	0.197991	19.987	106680000	167750000	193580000	1.00507	0.237458
Tgfbr2	TGF-beta receptor type-2	0.577344	0.551491	0.14104	-0.323624	76.571	86235000	205010000	231130000	0.461678	0.236563
Fbln2	Fibulin-2	0.398679	0.724563	-0.856215	0.676087	308.69	479310000	1345600000	1485300000	0.243928	0.235778
Rbm14	RNA-binding protein 14	-0.191261	NaN	0.222805	0.675545	17.819	36555000	49327000	49002000	0.350877	0.235696
Numa1	Nuclear mitotic apparatus protein 1	0.361095	0.446468	0.40021	-0.265969	67.739	103210000	136820000	160690000	0.592246	0.235451
Gtf2i	General transcription factor II-I	0.349479	-0.211331	0.064469	0.732573	26.328	60053000	106490000	135180000	0.48069	0.233797
Trim35	Tripartite motif-containing protein 35	0.539829	NaN	-0.0535835	0.209017	28.018	23823000	44645000	55484000	0.5093	0.231754
Dnajc7	DnaJ homolog subfamily C member 7	0.64284	0.0630887	0.349139	-0.130034	78.599	62715000	170210000	148850000	0.577881	0.231258
Rap1b	Ras-related protein Rap-1b	0.641454	0.101381	0.300182	-0.119714	26.532	88010000	508660000	539120000	0.605005	0.230826
Ctbp1	C-terminal-binding protein 1	0.582074	0.266157	0.110229	-0.0361116	23.104	46252000	94747000	105680000	0.74474	0.230587
Col8a1	Collagen alpha-1(VIII) chain;Vastatin	0.238665	0.83463	-0.157013	-0.00176114	9.0391	81479000	216740000	210230000	0.430731	0.22863
Ccdc6	Coiled-coil domain-containing protein 6	0.0567222	0.198997	0.429321	NaN	7.5416	8187000	28559000	26629000	0.769241	0.228347
Serping1	Plasma protease C1 inhibitor	0.752663	-0.169907	-0.407287	0.734135	58.515	34479000	97573000	127140000	0.295878	0.227401
Nbr1	Next to BRCA1 gene 1 protein	0.513693	-0.139856	0.307428	NaN	17.142	25549000	39315000	40162000	0.443444	0.227089
Dnajb4	DnaJ homolog subfamily B member 4	0.34426	0.554147	-0.431034	0.438825	90.273	166780000	429670000	457850000	0.414391	0.22655
Picalm	Phosphatidylinositol-binding clathrin assembly protein	0.457647	0.330558	-0.172344	0.287236	92.221	221800000	618010000	697800000	0.700628	0.225774
Lims1	LIM and senescent cell antigen-like-containing domain protein 1	0.49375	0.478506	-0.11221	0.0378742	12.709	44413000	109100000	102180000	0.617265	0.22448
Lonp2	Lon protease homolog 2, peroxisomal	0.540325	0.17479	0.167358	0.0137839	31.771	64066000	130980000	162370000	0.85802	0.224064
Tgm2	Protein-glutamine gamma-glutamyltransferase 2	0.459222	0.304511	0.166201	-0.0351209	144.65	286620000	766830000	983720000	0.91028	0.223703
Usp19	Ubiquitin carboxyl-terminal hydrolase;Ubiquitin carboxyl-terminal hydrolase 19	0.209017	0.0668125	0.0116388	0.605399	45.551	47243000	88232000	97116000	0.711394	0.223217
P4ha1	Prolyl 4-hydroxylase subunit alpha-1	0.41738	0.220082	-0.0527154	0.307778	152.37	419800000	943110000	917690000	0.9476	0.223131
Dcaf8	DDB1- and CUL4-associated factor 8	0.42975	0.138552	0.100978	NaN	10.512	16098000	58626000	61141000	0.782893	0.223093
Ptrf	Polymerase I and transcript release factor	0.581978	0.371615	0.144568	-0.207861	170.81	314920000	841100000	928560000	0.553766	0.222575
Adam10	Disintegrin and metalloproteinase domain-containing protein 10	0.419647	0.0663992	0.188274	0.214871	20.201	40054000	63574000	85577000	1.25043	0.222298
Acox1	Peroxisomal acyl-coenzyme A oxidase 1	0.39835	-0.215697	0.541911	0.163628	88.599	35506000	147140000	171340000	0.565322	0.222048
Prpf8	Pre-mRNA-processing-splicing factor 8	0.0817487	0.496411	0.235727	0.0729976	52.064	66791000	135370000	151580000	0.95563	0.221721
Mbnl2	Muscleblind-like protein 2	0.472176	0.0720372	0.119555	NaN	11.977	18057000	54019000	77432000	0.654281	0.221256
Mettl7a1	MCG20149, isoform CRA_a	0.847756	-0.335936	0.637842	-0.268174	71.391	185210000	631100000	811290000	0.2822	0.220372
Arid5b	AT-rich interactive domain-containing protein 5B	0.361993	0.365357	-0.0669108	NaN	13.758	28698000	59716000	59818000	0.577052	0.220146
Ptprs	Receptor-type tyrosine-protein phosphatase S	0.755229	0.117961	-0.00924837	0.0150693	81.422	46117000	150130000	154930000	0.507664	0.219753
Igf2r	Cation-independent mannose-6-phosphate receptor	0.0896338	0.586404	-0.0183226	NaN	56.102	29358000	75821000	87898000	0.443481	0.219239
Maged2	Maged2 protein	0.16337	0.770871	0.075738	-0.134303	45.939	43932000	81068000	91889000	0.466176	0.218919
Hspa2	Heat shock-related 70 kDa protein 2	0.804384	-0.0839514	-0.0709968	NaN	34.754	56282000	97126000	133780000	0.26909	0.216479
Slit2	Slit homolog 2 protein;Slit homolog 2 protein N-product;Slit homolog 2 protein C-product	0.362891	-0.270173	0.317999	0.451224	231.5	648700000	722320000	760580000	0.551503	0.215485
Idh2	Isocitrate dehydrogenase [NADP], mitochondrial	0.673647	0.30381	0.0201999	-0.138902	95.932	53219000	118640000	164990000	0.501875	0.214689
Ddx5	Probable ATP-dependent RNA helicase DDX5	0.489954	0.306845	0.178746	-0.119369	323.31	1939100000	16572000000	16866000000	0.713259	0.214044
Hspbp1	Hsp70-binding protein 1	0.358846	0.449429	0.342782	-0.296297	16.616	15502000	36566000	43643000	0.52078	0.21369
Ndrg3	Protein NDRG3	0.434562	-0.0333924	0.40305	0.0489337	6.4428	23081000	71679000	85318000	0.760446	0.213288
App	Amyloid beta A4 protein;N-APP;Soluble APP-alpha;Soluble APP-beta;C99;Beta-amyloid protein 42;Beta-amyloid protein 40;C83;P3(42);P3(40);C80;Gamma-secretase C-terminal fragment 59;Gamma-secretase C-terminal fragment 57;Gamma-secretase C-terminal fragment 50;C31	0.668936	-0.168755	0.341872	0.00877379	323.31	578710000	3800100000	3770700000	0.476001	0.212707
Sfpq	Splicing factor, proline- and glutamine-rich	-0.0825606	0.575893	0.0840642	0.259664	58.264	89445000	376530000	401220000	0.631099	0.209265
Ccdc80	Coiled-coil domain-containing protein 80	0.679964	-0.164108	-0.0909412	0.407516	170.43	213460000	774550000	864480000	0.421361	0.208108
Ctbp2	C-terminal-binding protein 2	0.393087	0.38648	-0.162024	NaN	12.247	17111000	59462000	80335000	0.420817	0.205847
Dnajc8	DnaJ homolog subfamily C member 8	0.0432046	0.556012	0.387583	-0.165256	30.722	32912000	153840000	126740000	0.526705	0.205386
Cdc42ep4	Cdc42 effector protein 4	NaN	0.311038	0.543595	-0.238851	18.899	22682000	56480000	84568000	0.328271	0.205261
Atp5i	ATP synthase subunit e, mitochondrial	0.514602	0.127633	NaN	-0.0283663	4.1265	12344000	80523000	80242000	0.478225	0.204623
Stk3	Serine/threonine-protein kinase 3;Serine/threonine-protein kinase 3 36kDa subunit;Serine/threonine-protein kinase 3 20kDa subunit	0.324119	0.540821	-0.210479	0.161049	19.657	58641000	62097000	57499000	0.539624	0.203877
Ppp1cb	Serine/threonine-protein phosphatase PP1-beta catalytic subunit	0.193961	0.340277	0.281194	-0.00160231	27.999	71397000	171950000	196210000	1.14114	0.203457
Rab31	Ras-related protein Rab-31	0.430714	-0.112568	0.291486	NaN	23.78	22534000	97258000	192860000	0.47038	0.20321
Cox6c	Cytochrome c oxidase subunit 6C	0.423739	-0.0859867	0.118493	0.354678	3.8042	38172000	142540000	148900000	0.745365	0.202731
Enpp2	Ectonucleotide pyrophosphatase/phosphodiesterase family member 2	NaN	0.309642	1.17217	-0.874243	29.582	23150000	51720000	92263000	0.116157	0.202522
Myo1c	Unconventional myosin-Ic	0.629846	-0.18945	0.102188	0.259544	34.514	75789000	169570000	162350000	0.488406	0.200532
Mkln1	Muskelin	0.211635	NaN	0.0060466	0.383829	14.864	18899000	40555000	42990000	0.682457	0.200504
Slc39a7	Zinc transporter SLC39A7	0.368042	-0.250629	0.340505	0.341303	117.51	175970000	257780000	278760000	0.559523	0.199805
Myl9	Myosin regulatory light polypeptide 9	0.310107	0.367259	-0.335153	0.456701	47.286	28327000	303180000	344810000	0.455935	0.199729
Pigs	GPI transamidase component PIG-S	0.133432	0.344715	0.0097772	0.309526	49.38	34702000	65305000	61888000	1.07467	0.199362
Pacsin2	Protein kinase C and casein kinase substrate in neurons protein 2	0.0953169	NaN	0.146525	0.35558	16.88	39875000	106360000	100090000	0.887817	0.199141
Elp2	Elongator complex protein 2	0.466966	NaN	0.109829	0.0167816	11.659	33184000	39662000	36823000	0.543572	0.197859
Slc12a4	Solute carrier family 12 member 4	NaN	-0.16309	0.685985	0.0663992	6.5464	3580400	24410000	16018000	0.284328	0.196431
G6pdx	Glucose-6-phosphate 1-dehydrogenase X;Glucose-6-phosphate 1-dehydrogenase	-0.3182	0.203013	0.552672	0.344488	61.681	193770000	481300000	478480000	0.432133	0.195493
Aldoa	Fructose-bisphosphate aldolase A	0.361544	-0.0314152	0.303109	0.144699	323.31	1211500000	10614000000	11181000000	0.941336	0.194484
Ecm1	Extracellular matrix protein 1	0.115166	0.24062	-0.0846703	0.503756	115.54	393500000	1030000000	1129900000	0.670051	0.193718
Ptprk	Receptor-type tyrosine-protein phosphatase kappa	0.0854246	NaN	0.0803848	0.413919	32.495	124420000	111950000	122520000	0.65363	0.193243
Calm1	Calmodulin	0.248656	0.47747	0.149129	-0.104046	261.49	453360000	5251400000	5189900000	0.68227	0.192802
Kirrel	Kin of IRRE-like protein 1	-0.0120389	0.55817	0.139469	0.0817487	77.931	148890000	352380000	411310000	0.647133	0.191837
Lbh	Protein LBH	-0.0560262	-0.110044	0.0291349	0.90381	14.064	11477000	62089000	81926000	0.31762	0.191719
Dbi	Acyl-CoA-binding protein	0.214747	0.53057	0.200128	-0.180446	59.471	82120000	449420000	559480000	0.552729	0.19125
Tkt	Transketolase	-0.0672433	0.308594	0.375512	0.147697	181.52	374230000	1769500000	1927300000	0.830763	0.19114
Lrpap1	Alpha-2-macroglobulin receptor-associated protein	0.690283	-0.0451039	0.00619029	0.1125	112.69	249380000	835620000	926920000	0.465697	0.190967
Cdkn2a	Cyclin-dependent kinase inhibitor 2A, isoforms 1/2	-0.254203	-0.0217458	0.350497	0.688852	19.053	21966000	57170000	55416000	0.371035	0.19085
Cebpb	CCAAT/enhancer-binding protein beta	0.0423642	0.323197	0.396598	-2.89e-05	20.631	77206000	235640000	244790000	0.821521	0.190533
Rcn2	Reticulocalbin-2	0.263515	-0.133401	0.312433	0.31313	195.58	131930000	743050000	735230000	0.747749	0.188919
Serpinf1	Pigment epithelium-derived factor	NaN	0.595122	-0.405299	0.3744	92.522	135680000	202270000	219170000	0.222862	0.188074
Copb2	Coatomer subunit beta	0.155749	-0.00167453	0.482848	0.113034	33.725	64169000	127970000	119790000	0.772247	0.187489
Igfbp7	Insulin-like growth factor-binding protein 7	1.07717	-1.153	-0.00784072	0.833578	26.885	110030000	234360000	293000000	0.134034	0.187479
Nup98	Nuclear pore complex protein Nup98-Nup96;Nuclear pore complex protein Nup98;Nuclear pore complex protein Nup96	-0.102171	NaN	0.298776	0.364573	58.926	47966000	88254000	103570000	0.483814	0.187059
Pdcd5	Programmed cell death protein 5	0.516419	0.0866479	-0.110339	0.253626	20.438	38433000	65636000	67137000	0.594337	0.186588
Hsph1	Heat shock protein 105 kDa	0.278817	0.0264459	0.0680517	0.371057	92.284	244080000	347290000	381790000	0.958064	0.186093
Ncor2	Nuclear receptor corepressor 2	0.0464211	-0.0909566	0.598175	NaN	20.076	12790000	43936000	38706000	0.324904	0.184546
Fus	RNA-binding protein FUS	0.339936	0.403922	0.0797024	-0.0877947	35.96	165030000	634450000	631470000	0.68478	0.183941
Mapk3	Mitogen-activated protein kinase 3;Mitogen-activated protein kinase	0.616546	-0.693224	0.458382	0.35061	13.756	54816000	122730000	137830000	0.235506	0.183078
Ahnak	AHNAK nucleoprotein (desmoyokin)	0.387583	-0.253739	0.0943712	0.503145	323.31	5812900000	39494000000	38262000000	0.445351	0.18284
Tns1	Tensin 1	1.04614	NaN	-0.336409	-0.161992	21.452	32631000	49936000	52483000	0.145512	0.18258
Macf1	Microtubule-actin cross-linking factor 1	0.317072	0.205017	-0.0460569	0.253021	190.15	174430000	276560000	342650000	0.976009	0.182263
Sorbs1	Sorbin and SH3 domain-containing protein 1	-0.690265	NaN	0.419647	0.815657	10.98	19001000	61483000	60614000	0.139132	0.18168
Clic4	Chloride intracellular channel protein 4	0.423847	0.179384	0.104068	0.0144981	61.159	488360000	539810000	563960000	0.878585	0.180449
Col4a1	Collagen alpha-1(IV) chain;Arresten	1.3653	0.232784	-0.488653	-0.392232	155.77	645350000	1446800000	1210200000	0.153381	0.1793
Sumo2	Small ubiquitin-related modifier 2	0.14991	0.433814	0.161178	-0.0284693	33.842	232120000	971040000	1114300000	0.804129	0.179108
Eif3k	Eukaryotic translation initiation factor 3 subunit K	0.283566	-0.160443	0.0990932	0.487075	17.094	45608000	116490000	146860000	0.540463	0.177323
Rbm42	RNA-binding protein 42	0.372729	0.108892	0.253263	-0.0261904	43.744	29366000	51824000	52228000	0.874936	0.177174
Tpm4	Tropomyosin alpha-4 chain	0.206143	0.564915	-0.21974	0.156138	287.52	529020000	2048500000	2081500000	0.454715	0.176864
Pid1	PTB-containing, cubilin and LRP1-interacting protein	0.558953	-0.106964	0.164271	0.090447	41.124	12474000	105620000	120880000	0.529759	0.176677
Arfgap3	ADP-ribosylation factor GTPase-activating protein 3	0.154454	NaN	0.0932897	0.281431	17.248	45117000	108010000	178180000	1.06491	0.176392
Tcp11l2	T-complex protein 11-like protein 2	0.63988	NaN	0.392867	-0.506496	16.684	8368000	30644000	24361000	0.177478	0.175417
Otub1	Ubiquitin thioesterase OTUB1	0.136979	0.11929	0.485942	-0.0419815	79.715	19732000	46695000	53677000	0.670776	0.175057
Nosip	Nitric oxide synthase-interacting protein	NaN	0.305212	0.223917	-0.00634738	7.7356	10789000	20982000	19669000	0.693005	0.17426
Cyfip1	Cytoplasmic FMR1-interacting protein 1	0.457752	0.175045	0.0915306	-0.027675	19.697	42708000	98340000	105170000	0.720548	0.174163
Mprip	Myosin phosphatase Rho-interacting protein	0.37128	0.0497701	0.351402	-0.0772085	47.128	64665000	163270000	158340000	0.664296	0.173811
Ddx58	Probable ATP-dependent RNA helicase DDX58	0.627794	-0.388035	0.156655	0.296076	29.528	25425000	87335000	99735000	0.325049	0.173123
FAM120A	Constitutive coactivator of PPAR-gamma-like protein 1	0.525969	NaN	0.0862402	-0.0962675	28.842	98997000	111500000	87784000	0.34677	0.17198
Anp32b	Acidic leucine-rich nuclear phosphoprotein 32 family member B	-0.3365	0.531668	NaN	0.318924	5.5028	67897000	55717000	45662000	0.23714	0.171364
Loxl2	Lysyl oxidase homolog 2	0.693944	NaN	-0.52585	0.345283	264.81	163940000	579200000	580870000	0.165229	0.171126
Napa	Alpha-soluble NSF attachment protein	0.466131	0.0274371	0.0650208	0.125122	83.979	95139000	329600000	355460000	0.727376	0.170928
Fndc3b	Fibronectin type III domain-containing protein 3B	0.418244	NaN	-0.0915714	0.18574	21.993	69082000	99032000	94371000	0.436395	0.170804
Aebp1	Adipocyte enhancer-binding protein 1	-0.0173878	0.620774	0.138814	-0.0631228	260.09	525330000	1418900000	1275000000	0.447073	0.169769
Iqgap1	Ras GTPase-activating-like protein IQGAP1	0.49968	-0.0371031	0.0564447	0.15562	168.33	394590000	499180000	515590000	0.609856	0.16866
Tnpo1	Transportin-1	0.041243	0.306029	0.490057	-0.163042	49.311	163090000	163560000	158010000	0.486857	0.168572
Osbpl9	Oxysterol-binding protein;Oxysterol-binding protein-related protein 9	0.355242	0.0333701	0.1129	NaN	2.2865	1511900	17812000	19685000	0.645302	0.167171
Tpm3	Tropomyosin alpha-3 chain	0.122739	0.525969	-0.0147473	0.0284276	175.66	355170000	1511700000	1440400000	0.564683	0.165597
Dpysl2	Dihydropyrimidinase-related protein 2	0.564427	-0.151859	0.126973	0.12075	323.31	605230000	2079900000	2333200000	0.460442	0.165073
Rbfox2	RNA binding protein fox-1 homolog 2;RNA binding protein fox-1 homolog 1	-0.202672	NaN	0.36793	0.329296	13.872	22459000	48177000	45129000	0.332508	0.164852
Eef2	Elongation factor 2	-0.0642386	0.109294	0.0590784	0.552672	323.31	1937600000	9894800000	8491800000	0.50945	0.164201
Egr1	Early growth response protein 1	0.000865329	0.468323	-0.136442	0.321697	116.32	304040000	762500000	780830000	0.486467	0.163611
Smarca5	SWI/SNF-related matrix-associated actin-dependent regulator of chromatin subfamily A member 5	0.511468	NaN	0.608431	-0.629211	22.255	55034000	144490000	117350000	0.142339	0.163563
Rras	Ras-related protein R-Ras	0.0496307	-0.399787	0.39835	0.589763	16.665	65881000	62907000	66345000	0.287118	0.159489
Pcolce	Procollagen C-endopeptidase enhancer 1	0.409147	0.684998	-0.684132	0.223052	109.87	291750000	858980000	850280000	0.200385	0.158266
Mapk1	Mitogen-activated protein kinase 1	0.249263	0.196229	0.197865	-0.0138585	35.835	587820000	271410000	292930000	1.13026	0.157375
Csrp1	Cysteine and glycine-rich protein 1	0.729183	0.0780633	-0.183015	0.00403388	323.31	860770000	2707700000	2829400000	0.312921	0.157066
Hectd1	E3 ubiquitin-protein ligase HECTD1	0.148088	NaN	0.319734	0.00331442	23.216	31883000	64025000	67833000	0.641927	0.157045
Rai14	Ankycorbin	0.167486	-0.178029	0.152638	0.484911	119.88	134820000	221690000	348480000	0.48057	0.156752
Irf2bpl	Interferon regulatory factor 2-binding protein-like	0.216486	0.263275	0.271904	-0.124786	154.83	233090000	384260000	441620000	0.707207	0.15672
Arhgef2	Rho guanine nucleotide exchange factor 2	0.337768	0.10675	0.0203421	NaN	19.045	37730000	25918000	33695000	0.613333	0.154954
Bag6	Large proline-rich protein BAG6	0.148088	0.405121	0.232047	-0.168561	87.427	76382000	334920000	315140000	0.538238	0.154174
Myh10	Myosin-10	-0.253618	0.819913	-0.41999	0.467488	193.06	166320000	535000000	406340000	0.195303	0.153448
Fstl1	Follistatin-related protein 1	0.0299829	0.300651	-0.25558	0.537743	91.894	94212000	286260000	283090000	0.359608	0.153199
S100a10	Protein S100-A10	0.504061	0.315798	-0.145908	-0.0688616	40.406	146160000	643870000	727020000	0.39678	0.151272
Dars	Aspartate--tRNA ligase, cytoplasmic	0.239276	0.281787	0.279174	-0.1976	42.757	286590000	284070000	294540000	0.542885	0.150659
Dbn1	Drebrin	0.0586628	0.214	0.0628125	0.263635	54.184	157120000	178890000	172480000	1.18928	0.149778
Samhd1	Deoxynucleoside triphosphate triphosphohydrolase SAMHD1	0.295135	0.164658	NaN	-0.0128392	34.394	10158000	47167000	25947000	0.625248	0.148985
Trim28	Transcription intermediary factor 1-beta	0.0500489	0.356707	NaN	0.0398403	55.158	33440000	139180000	122630000	0.53984	0.148865
Sh3glb1	Endophilin-B1	0.511164	0.297485	0.115832	-0.331627	17.787	22103000	45832000	61256000	0.329	0.148214
Arl6ip5	PRA1 family protein 3	0.193835	0.458697	NaN	-0.208044	5.2082	7626800	29290000	28374000	0.280264	0.148163
Uqcrc1	Cytochrome b-c1 complex subunit 1, mitochondrial	0.0318186	0.185613	0.0713507	0.303693	17.56	74623000	174390000	175490000	1.02532	0.148119
Ehd2	EH domain-containing protein 2	0.480472	-0.0300299	0.181293	-0.0406601	84.695	1217400000	761570000	737630000	0.504616	0.147769
Gns	N-acetylglucosamine-6-sulfatase	0.229465	0.299479	-0.0857569	NaN	21.931	79994000	162620000	181710000	0.470229	0.147729
Copb1	Coatomer subunit beta	0.0836559	0.263635	0.0405417	0.202512	108.83	106490000	192750000	170230000	1.18873	0.147586
Gpx4	Glutathione peroxidase;Phospholipid hydroperoxide glutathione peroxidase, mitochondrial;Phospholipid hydroperoxide glutathione peroxidase, nuclear	0.447315	-0.257166	0.316377	0.0824301	76.838	301480000	746740000	799100000	0.386304	0.147239
Arl3	ADP-ribosylation factor-like protein 3	0.117163	-0.0416547	0.33674	0.172231	49.925	44907000	68232000	65229000	0.801486	0.14612
Timp2	Metalloproteinase inhibitor 2	0.4728	-0.0779849	-0.0116462	0.19862	100.73	199070000	1084600000	1173200000	0.487379	0.145447
Snrnp200	U5 small nuclear ribonucleoprotein 200 kDa helicase	0.147567	0.118094	0.343351	-0.0304867	31.483	21304000	63791000	64485000	0.805815	0.144631
Cat	Catalase	0.295253	-0.0597506	0.249627	0.0893625	188.88	475010000	931770000	1039100000	0.759635	0.143623
Dhrs1	Dehydrogenase/reductase SDR family member 1	0.452174	0.380951	-0.403752	NaN	14.753	18917000	55382000	68681000	0.184586	0.143124
Eif4a2	Eukaryotic initiation factor 4A-II	0.330558	-0.128219	0.183201	0.186754	34.423	91052000	153850000	188730000	0.627748	0.143073
Fubp1	Far upstream element-binding protein 1	-0.0565662	0.554736	0.260748	-0.188217	30.998	69988000	144250000	126080000	0.342325	0.142675
Exoc4	Exocyst complex component 4	0.765535	-0.219774	0.132906	-0.110822	64.337	66476000	243130000	203890000	0.247488	0.141961
Isg15	Ubiquitin-like protein ISG15	1.62541	-1.68242	NaN	0.480679	97.702	147070000	384990000	509120000	0.0469282	0.141224
Kif1b	Kinesin-like protein KIF1B	0.205768	0.0255958	0.368712	-0.0387619	29.631	72850000	105790000	122810000	0.648225	0.140329
Ilk	Integrin-linked protein kinase	0.320658	0.1396	-0.00277261	0.102994	53.739	23592000	122270000	135560000	0.889927	0.14012
Matr3	Matrin-3	-0.0608788	0.139339	0.164271	0.314639	93.147	63145000	159370000	218830000	0.772958	0.139342
Vwa5a	von Willebrand factor A domain-containing protein 5A	0.482022	-0.179008	0.248778	0.00331442	68.676	105650000	414610000	482120000	0.390805	0.138777
Ccdc47	Coiled-coil domain-containing protein 47	0.28155	0.227495	NaN	-0.092817	30.622	28650000	45956000	55099000	0.447432	0.138742
Sqstm1	Sequestosome-1	0.242084	-0.202489	0.349025	0.163628	222.61	340340000	2481300000	2659900000	0.478443	0.138062
Palm2Akap2	A-kinase anchor protein 2	0.403268	0.0931545	-0.00569543	0.0604624	126.56	123460000	383790000	402450000	0.644762	0.137797
Zbed5	Coiled-coil-helix-coiled-coil-helix domain-containing protein 2, mitochondrial	0.10916	-0.103891	0.501923	0.0423642	58.406	86562000	1350800000	1305100000	0.436225	0.137389
Maff	Transcription factor MafF	0.542704	-0.252896	-0.195996	0.455018	10.335	36928000	192690000	215500000	0.251865	0.137207
Cpd	Carboxypeptidase D	0.316841	-0.0527603	0.336283	-0.0567163	32.483	256960000	249120000	274940000	0.515579	0.135912
Dync1i2	Cytoplasmic dynein 1 intermediate chain 2	0.466131	0.0231843	0.0851526	-0.031312	81.052	57710000	250110000	236410000	0.502422	0.135789
Polr2a	DNA-directed RNA polymerase II subunit RPB1	0.141171	0.630778	-0.0198138	-0.209044	18.564	14539000	45090000	54970000	0.29657	0.135773
Hk1	Hexokinase-1	0.356256	0.0433446	0.103665	0.0395595	42.3	93004000	160080000	162830000	0.77479	0.135707
Gnas	Guanine nucleotide-binding protein G(s) subunit alpha isoforms short;Guanine nucleotide-binding protein G(s) subunit alpha isoforms XLas	0.0795658	-0.0467273	0.590626	-0.0839514	51.337	93353000	537400000	561610000	0.346233	0.134878
Gm9242	Heterogeneous nuclear ribonucleoprotein A3	-0.0779545	0.395611	0.304044	-0.0824995	323.31	804570000	2984700000	2741700000	0.441723	0.1348
Man2b2	Epididymis-specific alpha-mannosidase	0.534958	0.151339	-0.28279	NaN	27.938	33800000	85253000	101980000	0.203076	0.134503
Kctd10	BTB/POZ domain-containing adapter for CUL3-mediated RhoA degradation protein 3	0.377512	0.0343565	0.0745054	0.0499095	40.617	150410000	325980000	308080000	0.701616	0.134071
Col5a2	Collagen alpha-2(V) chain	0.198871	0.271545	-0.306698	0.371391	274.86	400710000	1696600000	1689400000	0.355598	0.133777
Mdh1	Malate dehydrogenase, cytoplasmic	0.256165	0.0672257	0.145873	0.0652966	96.207	238280000	1438400000	1390400000	1.22977	0.13364
Ppp2ca	Serine/threonine-protein phosphatase 2A catalytic subunit alpha isoform	0.35682	0.0858326	0.191815	-0.102388	62.544	101500000	212720000	211850000	0.583491	0.13302
Hnrnpdl	Heterogeneous nuclear ribonucleoprotein D-like	0.144177	0.227741	NaN	0.0258793	13.994	22658000	79571000	88219000	0.818637	0.132599
Rab14	Ras-related protein Rab-14	0.199751	0.0850168	0.218099	0.0263043	71.56	61776000	154860000	150880000	1.19579	0.132293
Lman2	Vesicular integral-membrane protein VIP36	0.256045	0.156397	0.275842	-0.159363	33.384	36076000	176620000	166130000	0.552283	0.13223
Hnrnpu	Heterogeneous nuclear ribonucleoprotein U	-0.00365461	0.50457	0.154583	-0.130286	156.95	568650000	1631600000	1554600000	0.387501	0.131303
Sfrp1	Secreted frizzled-related protein 1	-1.62785	0.935611	0.278223	0.938022	104.23	228110000	1800700000	1712400000	0.0742546	0.131001
Psap	Sulfated glycoprotein 1	0.16723	0.0247452	0.221939	0.104203	115.91	201250000	2150900000	2157500000	1.25774	0.129529
Sf3b1	Splicing factor 3B subunit 1	0.10608	0.325386	0.139731	-0.0556812	72.897	229950000	377040000	348330000	0.7039	0.128879
Ccnd1	G1/S-specific cyclin-D1	0.340164	-0.375927	0.0847447	0.465086	143.53	191060000	1765400000	1961800000	0.268458	0.128517
Spats2l	SPATS2-like protein	0.374956	0.244765	0.326307	-0.432805	24.273	58310000	150100000	150810000	0.262955	0.128306
Lamb1	Laminin subunit beta-1	-0.0819039	0.588325	-0.131692	0.137766	83.711	114860000	473030000	393750000	0.307948	0.128124
Pafah1b2	Platelet-activating factor acetylhydrolase IB subunit beta	-0.0215407	-0.040037	0.446891	0.12618	24.961	8670000	88161000	86089000	0.470026	0.127873
Col3a1	Collagen alpha-1(III) chain	0.951886	0.41997	-0.916344	0.0545011	110.44	335320000	1233800000	1182600000	0.115026	0.127503
Cyr61	Protein CYR61	0.0497701	0.145221	0.0404014	0.271784	97.275	294510000	2104900000	2281400000	1.00101	0.126794
Atl3	Atlastin-3	0.57415	0.00805652	0.0346383	-0.109748	98.956	21265000	157840000	156710000	0.331159	0.126774
Il33	Interleukin-33;Interleukin-33(102-266);Interleukin-33(109-266)	1.10662	-0.17223	0.529671	-0.958028	167.76	320440000	2035700000	2707000000	0.0995259	0.126507
Itgb6	Integrin beta;Integrin beta-6	0.0563061	-0.262175	NaN	0.585059	1.9785	33010000	496040000	472410000	0.180566	0.126397
Psmc5	26S protease regulatory subunit 8	-0.373795	NaN	0.598079	0.154842	32.464	19995000	62976000	58467000	0.156853	0.126376
Plod1	Procollagen-lysine,2-oxoglutarate 5-dioxygenase 1	-0.468691	0.649753	NaN	0.196229	21.624	24673000	34664000	30790000	0.133174	0.125764
Pxdn	Peroxidasin homolog	0.108892	0.543199	-0.0164828	-0.133385	170.49	123290000	341020000	287980000	0.33927	0.125556
Sugt1	Suppressor of G2 allele of SKP1 homolog	0.0143553	0.421695	0.134747	-0.0702696	37.418	210700000	332080000	327580000	0.483713	0.125132
Spr	Sepiapterin reductase	0.589092	-0.172002	0.128294	-0.0474428	20.774	20274000	61278000	63792000	0.293001	0.124485
Skp1	S-phase kinase-associated protein 1	0.201508	-0.350522	0.450274	0.192825	222.23	279650000	1209300000	1186900000	0.286049	0.123521
Aamp	Angio-associated migratory protein	0.335712	0.20989	0.03492	-0.0872275	50.215	51221000	118260000	124790000	0.555128	0.123324
Rab6b	Ras-related protein Rab-6B;Ras-related protein Rab-6A;Ras-related protein Rab-39A	0.0772429	0.246226	0.0450235	NaN	25.32	253200000	425350000	455010000	0.726206	0.122831
Plbd2	Putative phospholipase B-like 2;Putative phospholipase B-like 2 28 kDa form;Putative phospholipase B-like 2 40 kDa form;Putative phospholipase B-like 2 15 kDa form	0.24817	0.0503276	0.0156403	0.176961	25.879	31974000	81609000	80195000	0.963228	0.122775
Glud1	Glutamate dehydrogenase 1, mitochondrial	0.296193	0.0116388	0.0460021	0.13711	77.79	179230000	247690000	267870000	0.826375	0.122736
Flii	Protein flightless-1 homolog	0.15782	-0.0189657	0.450802	-0.0990309	20.584	12004000	40429000	39426000	0.410927	0.122656
Rab7a	Ras-related protein Rab-7a	0.414893	0.0107799	0.0984196	-0.0347662	177.01	192020000	1166700000	1213400000	0.503131	0.122332
Phldb1	Pleckstrin homology-like domain family B member 1	0.542605	-0.32339	0.145743	NaN	24.785	19092000	52480000	43076000	0.17072	0.121653
Ap2b1	AP-2 complex subunit beta	0.171975	0.134484	0.219834	-0.0426648	57.935	45907000	170490000	180980000	0.902563	0.120907
Plxdc2	Plexin domain-containing protein 2	0.633478	-0.294049	-0.459735	0.601411	23.195	20319000	135910000	147160000	0.151594	0.120276
Qki	Protein quaking	0.415434	-0.0291463	0.213005	-0.118727	26.153	39974000	120180000	135050000	0.405246	0.120141
Ahcyl1	Putative adenosylhomocysteinase 2;Adenosylhomocysteinase;Putative adenosylhomocysteinase 3	0.189414	0.474981	0.138683	-0.324022	19.337	25982000	149750000	144470000	0.282831	0.119764
Ociad1	OCIA domain-containing protein 1	0.41186	-0.0774976	0.0330882	0.110898	75.599	74354000	190310000	189550000	0.472744	0.119587
Cox5b	Cytochrome c oxidase subunit 5B, mitochondrial	0.293488	0.0538064	NaN	0.0103502	6.4822	65064000	117090000	94736000	0.510899	0.119215
Park7	Protein DJ-1	0.182311	0.0866479	0.323082	-0.116176	60.718	129350000	417310000	411470000	0.541509	0.118966
Ncstn	Nicastrin	0.173	0.403377	NaN	-0.219891	8.224	10197000	27137000	24983000	0.236014	0.118828
Cttn	Src substrate cortactin	0.368266	0.012068	-0.0738942	0.167872	286.34	852040000	1417000000	1474000000	0.50966	0.118578
Atp2a2	Sarcoplasmic/endoplasmic reticulum calcium ATPase 2;Calcium-transporting ATPase	0.198871	0.235237	-0.00611558	0.0458623	115.92	218190000	581930000	606660000	0.868285	0.118464
Rab2a	Ras-related protein Rab-2A;Ras-related protein Rab-2B	0.0333701	-0.187428	0.368042	0.25882	30.699	24931000	70249000	68674000	0.388415	0.118201
Add1	Alpha-adducin	0.165944	0.00187425	0.342896	-0.0397848	23.572	30532000	91221000	84145000	0.56892	0.117732
Nub1	NEDD8 ultimate buster 1	0.135272	NaN	0.315566	-0.0993862	41.66	92489000	77036000	66633000	0.364205	0.117151
Ankfy1	Ankyrin repeat and FYVE domain-containing protein 1	-0.00508726	0.254231	0.102188	NaN	11.615	19880000	21739000	29526000	0.585312	0.117111
Ppp1ca	Serine/threonine-protein phosphatase PP1-alpha catalytic subunit	0.0297002	0.257856	0.146655	0.0342158	119.15	148770000	796340000	839050000	0.923341	0.117107
Fermt2	Fermitin family homolog 2	0.16954	0.335712	-0.236996	0.200002	40.613	226510000	296950000	295930000	0.3842	0.117064
Etfa	Electron transfer flavoprotein subunit alpha, mitochondrial	0.27453	0.183455	0.102725	-0.0958975	32.534	32868000	91296000	98902000	0.624603	0.116203
Ctnnd1	Catenin delta-1	0.371949	0.204642	-0.124283	0.0124972	323.31	869040000	2799200000	2659200000	0.43952	0.116201
Lama4	Laminin subunit alpha-4	0.0476779	0.109561	0.497944	-0.191607	52.462	44356000	156820000	138280000	0.321607	0.115894
Arhgap1	Rho GTPase-activating protein 1	0.141564	0.152118	0.052555	NaN	26.303	49491000	81321000	84437000	1.17149	0.115412
Cul3	Cullin-3	-0.205746	0.252052	0.201258	0.20989	7.1624	37228000	56095000	57252000	0.4382	0.114363
Gabarap	Gamma-aminobutyric acid receptor-associated protein	0.22033	-0.0749728	0.263395	0.0469799	11.112	20278000	79491000	97430000	0.61567	0.113933
Ddx39b	Spliceosome RNA helicase Ddx39b	-0.184293	0.546561	0.304978	-0.212985	29.618	254230000	355430000	330070000	0.231753	0.113565
Hnrnpr	Heterogeneous nuclear ribonucleoprotein R	0.0440444	0.329985	-0.0282486	0.108223	31.725	14853000	92833000	101250000	0.62233	0.113501
Phlda1	Pleckstrin homology-like domain family A member 1	-0.499769	0.609282	-0.174898	0.519341	4.7181	24827000	78216000	74821000	0.153822	0.113489
Psip1	PC4 and SFRS1-interacting protein	-0.357437	0.162984	0.196481	0.451752	6.2249	19712000	73505000	65228000	0.258355	0.113445
Rbm39	RNA-binding protein 39	0.259062	0.187388	-0.0528201	0.057277	63.816	31686000	127720000	117700000	0.695044	0.112727
Mob1b	MOB kinase activator 1A;MOB kinase activator 1B	0.0278618	0.236707	0.179511	-0.000692654	16.074	44031000	208500000	212460000	0.823233	0.110847
Txn	Thioredoxin	-0.63767	NaN	-0.00865324	0.97306	23.612	187010000	401700000	404580000	0.0768306	0.108912
Morf4l1	Mortality factor 4-like protein 1	0.0542234	-0.334098	0.553361	0.160791	63.962	84172000	167790000	135190000	0.226428	0.108569
Dnm2	Dynamin-2	0.31034	-0.148193	0.0697022	0.201634	39.629	57562000	109000000	93337000	0.453114	0.108371
Safb	Scaffold attachment factor B1;Scaffold attachment factor B2	0.2529	NaN	-0.280212	0.351402	22.432	14163000	38173000	52550000	0.195741	0.10803
Hook3	Protein Hook homolog 3	0.298658	0.221073	-0.196442	NaN	31.942	55020000	140080000	140900000	0.254988	0.107763
Pdxdc1	Pyridoxal-dependent decarboxylase domain-containing protein 1	-0.455455	0.675816	-0.011937	0.221939	12.552	40158000	74742000	81470000	0.167999	0.107591
Ywhaz	14-3-3 protein zeta/delta	0.0908535	0.0236102	0.0913952	0.224287	323.31	659460000	5682600000	6107700000	1.07892	0.107537
Grcc10	Protein C10	0.171335	0.0289935	0.302056	-0.0755656	21.381	91001000	216710000	231030000	0.543202	0.106705
Taldo1	Transaldolase	0.429428	-0.156354	0.149519	0.00158601	11.954	59010000	198800000	195530000	0.339907	0.106045
Anxa4	Annexin A4;Annexin	0.236462	0.0687396	0.226262	-0.109125	73.511	173420000	183860000	213280000	0.545999	0.105585
Actn4	Alpha-actinin-4	0.439251	-0.160476	-0.0735754	0.216734	323.31	3180200000	16973000000	16528000000	0.302269	0.105483
Vill	Villin-like protein	-0.169274	-0.152981	0.411318	0.328377	60.268	10669000	49259000	34986000	0.261877	0.10436
Ldha	L-lactate dehydrogenase A chain;L-lactate dehydrogenase	0.334454	0.0540844	0.0984196	-0.0696335	323.31	1271200000	6141900000	5819100000	0.515611	0.104331
Nedd8	NEDD8	-0.0266606	0.286645	0.378956	-0.221657	61.095	149970000	319760000	312300000	0.29444	0.104321
Peak1	Pseudopodium-enriched atypical kinase 1	0.412185	NaN	-0.28699	0.185993	20.556	18912000	53208000	49783000	0.177475	0.103729
Junb	Transcription factor jun-B	-0.380803	0.234133	0.225769	0.335255	323.31	348530000	1835200000	1817300000	0.243305	0.103588
Sdha	Succinate dehydrogenase [ubiquinone] flavoprotein subunit, mitochondrial	0.157561	0.127501	0.289008	-0.16196	82.911	257540000	332920000	339420000	0.446521	0.103028
Gm9755	Elongation factor Tu;Elongation factor Tu, mitochondrial	-0.0196383	0.240009	NaN	0.0870554	17.824	36786000	37227000	35712000	0.513085	0.102475
Vim	Vimentin	0.276675	0.0596321	0.0881415	-0.0147182	323.31	12618000000	78414000000	79519000000	0.705426	0.102433
Srp54	Signal recognition particle 54 kDa protein	0.134878	-0.10981	0.191815	0.191563	24.359	34091000	89923000	86038000	0.600963	0.102111
Cbx3	Chromobox protein homolog 3	-0.0169061	0.329411	0.0549179	0.0405417	39.891	76275000	355940000	302030000	0.55427	0.101991
Cdc42ep1	Cdc42 effector protein 1	0.0727232	0.141694	0.195348	-0.00268594	21.608	17828000	50585000	58335000	1.007	0.10177
Tax1bp1	Tax1-binding protein 1 homolog	0.256165	0.0608775	0.175173	-0.0881474	64.338	163780000	393570000	430840000	0.569934	0.101017
Psme2	Proteasome activator complex subunit 2	0.207393	0.110764	NaN	-0.0187611	24.529	174280000	87366000	81736000	0.573261	0.0997987
Dstn	Destrin	0.325041	-0.0993862	-0.0692551	0.241474	106.3	1070900000	3385600000	3266900000	0.37301	0.0994684
Gnb2	Guanine nucleotide-binding protein G(I)/G(S)/G(T) subunit beta-2	0.0399806	0.203765	0.376513	-0.226375	146.44	100950000	478240000	494900000	0.302364	0.0984709
Ubr4	E3 ubiquitin-protein ligase UBR4	0.276318	0.143394	0.165558	-0.192365	45.791	30162000	77482000	84436000	0.394634	0.0982263
Syncrip	Heterogeneous nuclear ribonucleoprotein Q	-0.172896	0.494364	-0.0202381	0.0911243	55.523	85387000	422460000	381560000	0.26653	0.0980886
Dusp3	Dual specificity protein phosphatase 3	0.220206	-0.397676	NaN	0.470615	20.49	16427000	38463000	44674000	0.129987	0.0977149
Errfi1	ERBB receptor feedback inhibitor 1	0.516116	NaN	0.177344	-0.400854	33.808	34120000	206980000	198870000	0.124642	0.0975354
Dhx15	Putative pre-mRNA-splicing factor ATP-dependent RNA helicase DHX15	0.257252	0.354791	-0.0866606	-0.135871	17.917	48832000	80839000	74453000	0.314469	0.0973777
Ctsl	Cathepsin L1;Cathepsin L1 heavy chain;Cathepsin L1 light chain	0.127105	-0.140666	-0.113099	0.515006	192.4	126090000	890810000	1028900000	0.245824	0.0970864
Adnp	Activity-dependent neuroprotector homeobox protein	0.138814	0.298072	-0.146388	NaN	6.9596	6588700	23421000	22385000	0.272447	0.0968329
U2af2	Splicing factor U2AF 65 kDa subunit	0.282025	0.120883	-0.044836	0.0281448	12.877	23387000	117500000	94730000	0.577744	0.096554
Nrp2	Neuropilin-2	0.0301242	-0.0776195	0.676538	-0.243352	72.259	140480000	262370000	303380000	0.1773	0.0964226
Asah1	Acid ceramidase;Acid ceramidase subunit alpha;Acid ceramidase subunit beta	NaN	-0.488572	0.233643	0.543298	7.5131	50146000	100120000	109800000	0.106257	0.0961227
Pdlim2	PDZ and LIM domain protein 2	0.378401	0.184217	-0.153944	-0.0242671	43.434	91742000	301660000	268900000	0.326179	0.0961016
Anxa7	Annexin A7	0.418028	0.10809	0.0050406	-0.147586	44.128	91382000	376970000	318920000	0.317779	0.0958931
Atxn10	Ataxin-10	0.260146	-0.00757963	0.111565	0.0187766	201.76	228260000	1162900000	1164400000	0.674562	0.0957272
Rab5c	Ras-related protein Rab-5C	0.248778	-0.0898354	0.195096	0.0285691	31.697	89348000	309460000	310910000	0.515057	0.0956517
Tm9sf2	Transmembrane 9 superfamily member 2	0.289008	0.0340749	NaN	-0.0362743	8.722	7061400	43156000	38220000	0.361157	0.0956029
Puf60	Poly(U)-binding-splicing factor PUF60	0.213752	-0.186278	0.221444	0.132379	33.24	49547000	145710000	129030000	0.404563	0.0953242
Nono	Non-POU domain-containing octamer-binding protein	-0.159106	0.308244	0.301939	-0.0699061	21.521	156820000	356760000	404750000	0.306867	0.0952928
Etfb	Electron transfer flavoprotein subunit beta	0.173383	-0.0436757	0.217107	0.0343565	42.029	52563000	114900000	101990000	0.670666	0.0952927
Hnrnpl	Heterogeneous nuclear ribonucleoprotein L	-0.0967766	0.215492	0.433921	-0.171693	65.302	190080000	471310000	395430000	0.262176	0.0952358
Pbxip1	Pre-B-cell leukemia transcription factor-interacting protein 1	0.340505	-0.064842	0.0753272	0.0287106	153.88	210930000	429020000	486160000	0.450366	0.0949252
Sod1	Superoxide dismutase [Cu-Zn]	-0.101985	-0.13204	0.636729	-0.0249275	30.252	41431000	86466000	89065000	0.193852	0.094444
Clasp1	CLIP-associating protein 1	0.0969364	-0.0259112	NaN	0.212258	11.292	7618200	14935000	12904000	0.518021	0.0944277
Ssrp1	FACT complex subunit SSRP1	-0.0973012	0.491289	-0.0596152	0.0395595	30.983	65139000	85465000	65077000	0.267281	0.0934829
Rac1	Ras-related C3 botulinum toxin substrate 1;Ras-related C3 botulinum toxin substrate 3;Ras-related C3 botulinum toxin substrate 2	0.0304067	-0.0091903	0.3421	0.0104934	23.023	336350000	649430000	626620000	0.464086	0.0934524
Znf503	Zinc finger protein 503	0.31371	0.040121	0.0344974	-0.0151992	52.095	53707000	214880000	241570000	0.523799	0.0932823
Ddr2	Discoidin domain-containing receptor 2	0.0581087	0.378844	0.12618	-0.190256	63.645	47132000	178120000	142040000	0.31532	0.0932192
Rps3	40S ribosomal protein S3	-0.0657024	0.0930192	0.300182	0.044464	32.154	208920000	453360000	408250000	0.506172	0.0929908
Tuba1c	Tubulin alpha-1C chain;Tubulin alpha-8 chain	0.197991	0.320658	-0.112381	-0.03623	323.31	2823200000	18104000000	18181000000	0.370491	0.0925095
Map1lc3b	Microtubule-associated proteins 1A/1B light chain 3B	0.259544	-0.0425014	0.414135	-0.261604	13.66	70602000	458480000	447440000	0.233031	0.0923934
Gm10108	Cytochrome c, somatic	0.354678	NaN	0.0156403	-0.0969155	7.779	14533000	90102000	73185000	0.243305	0.0911342
Pex5	Peroxisomal targeting signal 1 receptor	0.307079	-0.0555314	0.0922074	0.0204844	5.933	9918200	28487000	31939000	0.484472	0.0910598
Wdr1	WD repeat-containing protein 1	0.129745	0.188907	-0.0154326	0.0603242	214.71	462430000	911270000	905810000	0.881132	0.0908859
Tob1	Protein Tob1	NaN	-0.2283	0.186247	0.31429	7.1157	66140000	56109000	64670000	0.197123	0.0907457
Acaa1a	3-ketoacyl-CoA thiolase A, peroxisomal;3-ketoacyl-CoA thiolase B, peroxisomal	0.238175	0.111833	0.160662	-0.148145	57.244	49075000	160950000	162670000	0.445722	0.0906313
Sirt2	NAD-dependent protein deacetylase sirtuin-2	0.384934	-0.183818	-0.0516384	0.211884	20.474	27240000	86348000	88013000	0.274533	0.0903405
Hnrnpa0	Heterogeneous nuclear ribonucleoprotein A0	-0.134366	0.378401	0.147697	-0.0311941	95.465	63173000	439730000	411050000	0.317719	0.0901345
Gclm	Glutamate--cysteine ligase regulatory subunit	0.425137	-0.183966	NaN	0.0277203	28.914	17437000	54837000	65693000	0.176875	0.0896306
Glg1	Golgi apparatus protein 1	0.214871	0.102322	0.0723116	-0.0311204	224.19	450920000	1391700000	1443200000	0.757554	0.089596
Ndrg1	Protein NDRG1	NaN	0.250719	0.0416635	-0.0236364	23.755	29900000	90628000	151940000	0.406568	0.0895821
Rock2	Rho-associated protein kinase;Rho-associated protein kinase 2	0.662297	-0.25159	0.0764222	-0.12956	10.341	10995000	48653000	39585000	0.161829	0.0893921
Gaa	Lysosomal alpha-glucosidase	0.0901759	-0.210079	0.247442	0.229957	64.376	173070000	365030000	322140000	0.336824	0.0893739
Pfkl	ATP-dependent 6-phosphofructokinase, liver type	-0.0180158	0.317188	0.0113525	0.0454429	26.763	49044000	137650000	55993000	0.478426	0.088992
Ddx17	Probable ATP-dependent RNA helicase DDX17	0.197991	0.169027	0.0496307	-0.0608185	135.08	301530000	1039300000	951340000	0.636579	0.0889576
Fth1	Ferritin heavy chain;Ferritin heavy chain, N-terminally processed	0.302992	-0.0553064	0.170951	-0.0634091	113.75	372270000	2016500000	2115300000	0.403229	0.0888067
Atp1b3	Sodium/potassium-transporting ATPase subunit beta-3	0.0204844	-0.0617217	0.344033	0.0513026	16.943	61707000	131230000	133790000	0.408226	0.0885246
Atp5o	ATP synthase subunit O, mitochondrial	NaN	0.244765	0.442758	-0.422211	9.5612	60956000	65900000	65052000	0.114899	0.0884374
Ahr	Aryl hydrocarbon receptor	-0.0632434	-0.105535	0.435522	0.0850168	58.209	49360000	143080000	111110000	0.27919	0.08794
Hnrnpm	Heterogeneous nuclear ribonucleoprotein M	-0.301675	0.455334	-0.0397997	0.235604	73.655	115020000	218370000	217100000	0.199115	0.0873659
Actb	Actin, cytoplasmic 1;Actin, cytoplasmic 1, N-terminally processed	0.209017	0.00805652	NaN	0.0447438	55.737	396280000	794470000	836270000	0.532648	0.0872723
Notch2	Neurogenic locus notch homolog protein 2;Notch 2 extracellular truncation;Notch 2 intracellular domain	0.0450235	0.638398	0.102725	-0.439089	14.013	81832000	95052000	85489000	0.142598	0.0867644
Ctnnb1	Catenin beta-1	0.0797024	-0.200614	0.171335	0.296545	323.31	509030000	3152600000	3173900000	0.326451	0.0867421
Cops4	COP9 signalosome complex subunit 4	0.0688771	0.239887	NaN	-0.0492479	16.188	32858000	65574000	46475000	0.386137	0.0865054
Eif3c	Eukaryotic translation initiation factor 3 subunit C	0.132643	-0.0596302	0.638305	-0.365518	20.966	51549000	89770000	80180000	0.149343	0.0864499
Vcl	Vinculin	0.278698	0.601697	-0.432571	-0.1031	323.31	1815500000	8176700000	7646100000	0.138297	0.0861808
Dhx9	ATP-dependent RNA helicase A	0.132643	0.287827	0.0213375	-0.0981967	53.686	283400000	353980000	335230000	0.428719	0.0859026
Prc1	Protein regulator of cytokinesis 1	0.0323829	0.946656	NaN	-0.722801	10.021	5910200	16920000	14009000	0.0575768	0.0854128
Arf1	ADP-ribosylation factor 1;ADP-ribosylation factor 3;ADP-ribosylation factor 2	0.0786098	0.273814	-0.149393	0.137766	212.05	146890000	1464300000	1404500000	0.392059	0.0851993
Scpep1	Retinoid-inducible serine carboxypeptidase	0.595695	-0.289492	0.227864	-0.194295	68.079	262660000	1211200000	1582100000	0.151722	0.0849429
D17Wsu104e	UPF0556 protein C19orf10 homolog	-0.0171688	0.600746	-0.188233	-0.0577821	3.9526	75491000	49858000	50045000	0.177651	0.0843904
Hsd17b4	Peroxisomal multifunctional enzyme type 2;(3R)-hydroxyacyl-CoA dehydrogenase;Enoyl-CoA hydratase 2	0.218595	-0.0557712	0.159629	0.0150693	113.84	121610000	315630000	321830000	0.560867	0.0843806
Hnrnpd	Heterogeneous nuclear ribonucleoprotein D0	-0.190553	0.371838	0.169155	-0.0154034	114.14	205660000	790280000	703300000	0.26905	0.0837593
Pld3	Phospholipase D3	0.23842	-0.113333	-0.0522516	0.262193	12.049	129120000	233680000	240040000	0.345114	0.083757
Ywhaq	14-3-3 protein theta	0.121015	0.0913952	0.191184	-0.0688162	181.67	248540000	932900000	859610000	0.647304	0.0836945
Arpc2	Actin-related protein 2/3 complex subunit 2	0.227002	0.214622	-0.0185127	-0.0902039	50.062	63196000	363020000	371610000	0.421562	0.0832268
Nes	Nestin	0.357833	-0.0978724	0.212756	-0.140746	323.31	654900000	1369900000	1282900000	0.266443	0.0829928
Atp6v1a	V-type proton ATPase catalytic subunit A	0.1396	-0.311381	0.270589	0.232538	84.385	172030000	380630000	382160000	0.235904	0.0828366
Dnaja2	DnaJ homolog subfamily A member 2	0.135798	0.0433446	0.135929	0.0159258	47.731	154430000	509810000	458060000	1.11525	0.0827492
Glo1	Lactoylglutathione lyase	0.191436	-0.0640274	0.152508	0.0499095	23.013	271620000	1026800000	1750700000	0.610349	0.0824566
Nde1	Nuclear distribution protein nudE homolog 1;Nuclear distribution protein nudE-like 1	-0.328815	0.290542	0.113434	0.254594	9.9199	161850000	59088000	59160000	0.219658	0.0824387
Aldh2	Aldehyde dehydrogenase, mitochondrial	0.243791	-0.149713	0.0680517	0.16633	104.71	242300000	781220000	887370000	0.391046	0.082115
Psmd13	26S proteasome non-ATPase regulatory subunit 13	0.0880058	-0.0331857	0.245374	0.0278618	47.236	41403000	212670000	198980000	0.578621	0.082014
Ap2a2	AP-2 complex subunit alpha-2	0.271187	-0.181068	-0.943306	1.18104	15.038	52768000	116870000	117370000	0.0628465	0.0819631
Klhl9	Kelch-like protein 9	0.0187766	-0.0961442	0.134484	0.27023	26.076	14335000	58926000	55704000	0.427459	0.0818365
Rpn1	Dolichyl-diphosphooligosaccharide--protein glycosyltransferase subunit 1	-0.176006	0.140517	NaN	0.280838	18.188	39159000	92730000	72049000	0.217161	0.0817828
Ube2b	Ubiquitin-conjugating enzyme E2 B	NaN	0.166972	0.0692898	0.00891703	7.1721	57448000	116570000	105600000	0.661694	0.0817264
Nudc	Nuclear migration protein nudC	0.27274	NaN	-0.00757963	-0.020677	17.873	99286000	107360000	114090000	0.315026	0.0814944
Stk24	Serine/threonine-protein kinase 24;Serine/threonine-protein kinase 24 35 kDa subunit;Serine/threonine-protein kinase 24 12 kDa subunit;Serine/threonine-protein kinase MST4	0.282855	-0.00473979	0.300182	-0.252827	14.119	27350000	40994000	37997000	0.236617	0.0813675
Fis1	Mitochondrial fission 1 protein	0.341644	0.181166	-0.0649929	-0.132451	92.952	50405000	144920000	140400000	0.290093	0.0813415
Ctsd	Cathepsin D	-0.145717	0.0932897	0.0768327	0.300534	281.89	449720000	3202300000	3386300000	0.357931	0.0812348
Rps10	40S ribosomal protein S10	-0.137013	0.228973	0.177216	0.0553346	53.278	80673000	335070000	291670000	0.406773	0.0811276
Ddx3y	ATP-dependent RNA helicase DDX3Y	0.149129	0.152248	0.0822938	-0.0593296	81.14	84991000	502110000	442650000	0.699013	0.0810854
Dync1h1	Cytoplasmic dynein 1 heavy chain 1	0.195977	0.0430645	0.00317045	0.0784732	283.67	374520000	948990000	914380000	0.826061	0.0801714
Serf2	Small EDRK-rich factor 2	0.185105	NaN	-0.0676818	0.123004	5.3954	46038000	301470000	239820000	0.395219	0.0801425
Gpi	Glucose-6-phosphate isomerase	0.0754641	-0.144106	0.123799	0.263155	72.835	213540000	476030000	488280000	0.381058	0.0795779
Akr1b1	Aldose reductase	0.339821	-0.136918	0.152508	-0.0379915	147.65	129170000	443710000	445200000	0.295133	0.079355
Uap1l1	UDP-N-acetylhexosamine pyrophosphorylase-like protein 1	0.428035	0.00690831	0.394843	-0.513955	20.637	22779000	67433000	60231000	0.129049	0.0789579
Rhoa	Transforming protein RhoA	0.207643	-0.12915	0.0862402	0.14978	74.185	147600000	1181000000	1144900000	0.439501	0.0786283
Ddx19a	ATP-dependent RNA helicase DDX19A	0.0875986	-0.126643	0.458487	-0.10538	43.511	10494000	102100000	88310000	0.219706	0.0785155
Gpc4	Glypican-4;Secreted glypican-4	0.328492	-0.159186	0.0583859	0.0840642	58.119	182120000	572700000	564180000	0.30836	0.0779389
Sulf1	Extracellular sulfatase Sulf-1	0.734655	-0.775367	-0.0627762	0.414893	144.67	229780000	955720000	1042600000	0.0820837	0.0778514
H3f3a	Histone H3.3;Histone H3.3C;Histone H3;Histone H3.2;Histone H3.1	-0.359601	1.19522	0.0993626	-0.626536	34.085	975030000	4202000000	3537100000	0.0654842	0.077112
Rnf181	E3 ubiquitin-protein ligase RNF181	NaN	-0.137521	0.509442	-0.140905	45.81	15874000	82547000	63926000	0.121597	0.0770055
Mfge8	Lactadherin	0.352646	-0.167977	-0.412405	0.535655	42.905	133850000	203280000	234390000	0.124613	0.0769797
Sec13	Protein SEC13 homolog	-0.0726648	NaN	0.095587	0.206393	21.653	75589000	167790000	167190000	0.351122	0.0764384
Cope	Coatomer subunit epsilon	-0.0381693	0.0654344	NaN	0.199625	23.039	38457000	136850000	125060000	0.412869	0.0756301
Syap1	Synapse-associated protein 1	0.357833	NaN	-0.0127956	-0.120812	16.501	35662000	33750000	29987000	0.182154	0.074742
Adh5	Alcohol dehydrogenase class-3	0.426426	-0.129608	0.0234682	-0.0222878	38.698	76607000	134210000	117680000	0.233989	0.0744997
Pgls	6-phosphogluconolactonase	0.242328	0.00949053	0.246226	-0.201294	15.159	20588000	61486000	57716000	0.268639	0.0741875
Ddx3x	ATP-dependent RNA helicase DDX3X;Putative ATP-dependent RNA helicase Pl10	0.1137	-0.0250155	0.133695	0.0743684	296.2	424190000	2998900000	2851600000	0.898627	0.0741871
Gdi1	Rab GDP dissociation inhibitor alpha	0.284633	-0.132894	0.104471	0.0398403	56.028	105650000	229650000	227130000	0.343025	0.0740123
Lasp1	LIM and SH3 domain protein 1	0.0908535	0.00144204	0.126841	0.0765591	74.113	156550000	603600000	611790000	1.16946	0.0739238
Axl	Tyrosine-protein kinase receptor UFO	0.43776	-0.243557	0.131589	-0.0303687	21.973	123820000	119440000	139000000	0.192147	0.073856
Dnm1l	Dynamin-1-like protein	0.0441843	0.341303	-0.11926	0.0289935	55.253	28056000	86612000	89752000	0.301048	0.0738052
Myo6	Unconventional myosin-VI	NaN	0.436588	-0.223306	0.00791302	12.907	26639000	41385000	41817000	0.130997	0.0737316
Psmd8	26S proteasome non-ATPase regulatory subunit 8	0.0791561	0.472072	-0.454308	0.197362	9.9293	38158000	142840000	134040000	0.136618	0.0735705
Alyref	THO complex subunit 4;Aly/REF export factor 2	-0.345931	NaN	0.764516	-0.198394	38.757	23764000	169180000	125000000	0.0692713	0.0733968
Me1	NADP-dependent malic enzyme	0.172743	-0.244002	0.259303	0.104068	53.523	66173000	122750000	108090000	0.255406	0.0730282
Por	NADPH--cytochrome P450 reductase	0.147697	-0.0396514	-0.0865686	0.27035	47.727	208820000	365370000	325550000	0.352474	0.0729567
Gm5814	MORF4 family-associated protein 1	0.0641931	NaN	0.223175	-0.0693762	76.66	45827000	558590000	469570000	0.318117	0.0726641
Nedd9	Enhancer of filamentation 1	-0.0220241	0.304628	NaN	-0.0647967	17.291	49044000	78837000	89959000	0.223853	0.0726024
Ktn1	Kinectin	-0.0704968	0.249627	0.244156	-0.133654	84.014	68309000	278400000	216960000	0.277905	0.0724083
Ptges3	Prostaglandin E synthase 3	-0.0764476	0.161823	0.292664	-0.0892981	63.183	330650000	601770000	571570000	0.304379	0.0721854
Twf1	Twinfilin-1	0.0313951	-0.0391324	0.164271	0.125122	18.98	64587000	112220000	118120000	0.651957	0.070414
Gstm2	Glutathione S-transferase Mu 2	0.69323	-0.107897	-0.11249	-0.194559	28.281	73972000	255030000	251920000	0.118641	0.0695712
Tmsb4x	Thymosin beta-4;Hematopoietic system regulatory peptide	-0.0858028	0.138814	0.152638	0.0710762	323.31	570030000	4905600000	4604200000	0.530312	0.0691814
Idh3a	Isocitrate dehydrogenase [NAD] subunit alpha, mitochondrial	-0.0912639	0.278461	NaN	0.0196308	16.879	13300000	61179000	46824000	0.226645	0.0689425
G3bp2	Ras GTPase-activating protein-binding protein 2	-0.254152	0.165172	0.243913	0.120617	75.69	104850000	421950000	361430000	0.2383	0.0688877
Sh3bgrl	SH3 domain-binding glutamic acid-rich-like protein	0.362442	-0.0522067	-0.199255	0.163112	52.448	107380000	581450000	556600000	0.210146	0.068523
Plec	Plectin	0.33754	0.0123541	0.0483758	-0.12529	323.31	2029000000	5082300000	4857000000	0.272961	0.068245
Hspa4	Heat shock 70 kDa protein 4	-0.169663	-0.0434675	0.315798	0.170182	323.31	1370000000	1052800000	1106900000	0.24146	0.0682121
Ctsb	Cathepsin B;Cathepsin B light chain;Cathepsin B heavy chain	0.441271	-0.139665	-0.0411202	0.0123541	323.31	384720000	2007500000	2019200000	0.199446	0.06821
Pomp	Proteasome maturation protein	0.0820213	0.123004	NaN	-0.00158784	16.908	60653000	92329000	102560000	0.687	0.0678125
Ube2n	Ubiquitin-conjugating enzyme E2 N	0.0526941	-0.103891	0.206768	0.1145	101.02	1413600000	2039400000	2093900000	0.423296	0.0675179
Flnc	Filamin-C	0.19497	-0.160089	-0.0358011	0.269751	323.31	2304100000	5166200000	4924900000	0.260369	0.0672078
Rbbp7	Histone-binding protein RBBP7	-0.108161	0.194087	0.109829	0.0676387	98.318	57653000	183900000	229920000	0.423473	0.0658484
Myl6	Myosin light polypeptide 6	0.162855	0.170822	-0.0673794	-0.00361125	164.74	696950000	6950800000	6798500000	0.452474	0.0656716
Strap	Serine-threonine kinase receptor-associated protein	-0.132831	0.259664	0.185993	-0.0504128	33.469	47847000	109850000	104630000	0.272796	0.0656034
Emc7	ER membrane protein complex subunit 7	0.166458	NaN	0.197488	-0.16775	16.261	70247000	142430000	180290000	0.199146	0.0653988
Hnrnpc	Heterogeneous nuclear ribonucleoproteins C1/C2	-0.0977797	0.321813	-0.0116026	0.0465609	24.326	106240000	513670000	507050000	0.278421	0.0647478
Rpa1	Replication protein A 70 kDa DNA-binding subunit;Replication protein A 70 kDa DNA-binding subunit, N-terminally processed	0.103531	0.306612	NaN	-0.21625	19.238	20749000	53950000	46855000	0.147282	0.0646311
Spcs1	Signal peptidase complex subunit 1	0.224781	-0.00280156	0.1333	-0.0976717	6.1127	36405000	72970000	74757000	0.362707	0.0644021
Cggbp1	CGG triplet repeat-binding protein 1	-0.0175193	-0.0584429	NaN	0.268075	11.601	36430000	33752000	36153000	0.224342	0.0640376
Mbnl1	Muscleblind-like protein 1;Muscleblind-like protein 3	0.171591	NaN	-0.0193019	0.0396999	12.107	60422000	181880000	244890000	0.426678	0.0639963
Copa	Coatomer subunit alpha;Xenin;Proxenin;Coatomer subunit alpha	0.152118	0.147437	0.0140695	-0.0619326	127.21	225780000	615070000	566090000	0.499286	0.0629231
Sdcbp	Syntenin-1	0.00920381	0.0563061	0.0697022	0.115832	25.23	34857000	117070000	121010000	1.19027	0.0627611
Nufip2	Nuclear fragile X mental retardation-interacting protein 2	NaN	-0.116332	0.142217	0.161436	10.033	14223000	44364000	38907000	0.253507	0.0624404
Slc25a4	ADP/ATP translocase 1	0.0673633	0.0173518	0.142871	0.0220482	37.991	286290000	724240000	771550000	0.916231	0.0624085
Hnrnpf	Heterogeneous nuclear ribonucleoprotein F;Heterogeneous nuclear ribonucleoprotein F, N-terminally processed	-0.147458	0.278104	0.330214	-0.211431	148	94972000	729140000	591210000	0.162747	0.0623573
Cox6b1	Cytochrome c oxidase subunit 6B1	0.247563	-0.202771	0.145091	0.054779	14.975	137010000	248250000	240700000	0.243518	0.0611653
Ak1	Adenylate kinase isoenzyme 1	0.507617	-0.292546	-0.0176361	0.0457225	30.997	149680000	306110000	298670000	0.131595	0.0607894
Sbds	Ribosome maturation protein SBDS	0.484705	-0.562581	0.282025	0.0368901	43.877	76946000	187620000	195820000	0.0927127	0.0602598
Prdx5	Peroxiredoxin-5, mitochondrial	0.226878	-0.191508	0.146916	0.0567222	88.868	292110000	960350000	915910000	0.254153	0.0597522
Grb10	Growth factor receptor-bound protein 10	-0.583636	0.273695	NaN	0.486457	47.123	29336000	93610000	112560000	0.0585852	0.0588387
Hist1h2aa	Histone H2A;Histone H2A type 1-H;Histone H2A.J;Histone H2A type 1-K;Histone H2A type 1-F;Histone H2A type 3;Histone H2A type 1;Histone H2AX	-0.412232	1.04257	0.0545011	-0.451228	128.16	3829200000	4521200000	3589100000	0.0568754	0.0584038
Canx	Calnexin	0.349818	-0.100005	0.00360232	-0.0198577	74.076	166830000	972490000	835610000	0.222535	0.0583895
Smad3	Mothers against decapentaplegic homolog 3;Mothers against decapentaplegic homolog 2;Mothers against decapentaplegic homolog 9	0.0668125	-0.0594498	0.166844	NaN	10.303	21571000	47486000	49746000	0.329116	0.0580689
Ddx21	Nucleolar RNA helicase 2	-0.208978	0.223423	0.23842	-0.02116	99.991	32505000	90743000	75345000	0.203455	0.0579262
Cmpk1	UMP-CMP kinase	-0.198444	0.195852	0.135404	0.0978804	7.8752	8395300	27055000	29502000	0.253487	0.0576729
Tln1	Talin-1	0.0794293	-0.129276	-0.0680749	0.348119	323.31	2279200000	5900700000	5825100000	0.203524	0.0575493
Mxra8	Matrix-remodeling-associated protein 8	-0.225177	0.171975	0.269991	0.0119249	192.23	378820000	1050600000	1047000000	0.198255	0.0571785
Plod3	Procollagen-lysine,2-oxoglutarate 5-dioxygenase 3	0.033793	0.109561	-0.197749	0.281906	52.605	90034000	171490000	144800000	0.216412	0.0568778
Upf1	Regulator of nonsense transcripts 1	0.207893	-0.134841	0.418892	-0.264668	48.699	71594000	130160000	106210000	0.130371	0.0568186
Slc25a5	ADP/ATP translocase 2;ADP/ATP translocase 2, N-terminally processed	-0.122915	0.307545	-0.0848386	0.126048	7.4207	33922000	132890000	133160000	0.213357	0.0564597
Hmgb1	High mobility group protein B1	-0.150994	0.639417	-0.117881	-0.144808	51.71	233450000	1075900000	933110000	0.102064	0.0564338
Slc7a2	Low affinity cationic amino acid transporter 2	0.212009	-0.295181	-0.00797119	0.314406	15.294	29820000	113870000	119400000	0.150611	0.0558158
Rab18	Ras-related protein Rab-18	0.20389	-0.053344	0.0890913	-0.0184396	45.224	176340000	445820000	494380000	0.385961	0.0552995
Aco2	Aconitate hydratase, mitochondrial	0.0882773	-0.0274103	0.147958	0.0119249	94.748	444550000	492840000	476580000	0.596098	0.0551875
Sptbn1	Spectrin beta chain, non-erythrocytic 1	0.280838	-0.163446	0.144177	-0.042858	323.31	1066500000	3845200000	3874300000	0.209523	0.0546777
Aimp1	Aminoacyl tRNA synthase complex-interacting multifunctional protein 1;Endothelial monocyte-activating polypeptide 2	-0.23204	-0.589637	0.741575	0.298776	70.218	65543000	127730000	106960000	0.0635866	0.0546683
Lap3	Cytosol aminopeptidase	-0.0897125	0.20364	0.0494913	NaN	58.105	56360000	138800000	123810000	0.232016	0.0544728
Ptbp1	Polypyrimidine tract-binding protein 1	-0.138966	0.233152	0.0571383	0.0662615	102.09	148370000	532330000	467060000	0.278747	0.0543965
Ruvbl1	RuvB-like 1	-0.0695881	0.138945	0.351176	-0.20317	38.008	24580000	75080000	87514000	0.164408	0.0543409
Coro1b	Coronin-1B;Coronin	0.087327	0.0699771	0.0054719	NaN	8.9932	68253000	53597000	49897000	0.792646	0.0542587
Pcna	Proliferating cell nuclear antigen	0.0843364	NaN	-0.0201503	0.0972062	10.523	66819000	112740000	101780000	0.545669	0.0537975
Utrn	Utrophin	0.120617	-0.215077	NaN	0.255078	27.178	40791000	31363000	26685000	0.131578	0.0535393
Srsf3	Serine/arginine-rich splicing factor 3	-0.418523	0.626486	0.257735	-0.254049	17.093	108950000	374720000	346430000	0.0761204	0.0529122
Usp9x	Ubiquitin carboxyl-terminal hydrolase;Probable ubiquitin carboxyl-terminal hydrolase FAF-X	0.190299	-0.0177822	-0.156868	0.195348	57.373	115540000	215790000	258940000	0.235201	0.052749
Bag3	BAG family molecular chaperone regulator 3	0.192321	-0.318506	0.209266	0.127765	173.63	331490000	924890000	983480000	0.153914	0.0527116
Basp1	Brain acid soluble protein 1	-0.136648	0.228357	0.00633395	0.111565	172.22	52439000	523160000	533680000	0.261184	0.052402
Acadvl	Very long-chain specific acyl-CoA dehydrogenase, mitochondrial	-0.182148	0.0928839	-0.410658	0.70779	24.303	92249000	64665000	68693000	0.0739129	0.0519669
Atp6v1e1	V-type proton ATPase subunit E 1	0.190172	-0.187724	0.123401	0.081476	23.132	33374000	364580000	325860000	0.239371	0.0518315
2017-09-07	Septin-7	0.205518	0.163499	-0.0456399	-0.117114	299.45	223700000	1221900000	1127700000	0.252891	0.0515655
Actc1	Actin, alpha cardiac muscle 1;Actin, alpha skeletal muscle	0.220206	-0.19808	-0.170605	0.354565	323.31	3683200000	13277000000	12127000000	0.133382	0.0515216
Cyb5r3	NADH-cytochrome b5 reductase 3;NADH-cytochrome b5 reductase 3 membrane-bound form;NADH-cytochrome b5 reductase 3 soluble form	0.136191	-0.170378	0.244278	-0.00424777	170.35	366370000	1354100000	1297300000	0.217119	0.051461
Cnn2	Calponin-2	0.012068	0.398679	-0.048636	-0.156434	124.87	213700000	1239600000	1172500000	0.155374	0.0514191
Myh14	Myosin-14	0.0897694	-0.171157	0.0854246	0.1995	5.4513	101990000	573790000	602920000	0.249178	0.0508841
Eftud2	116 kDa U5 small nuclear ribonucleoprotein component	-0.125353	0.139076	0.173383	0.0154976	43.026	50189000	118050000	86588000	0.293275	0.0506512
Scp2	Non-specific lipid-transfer protein	0.244278	-0.0208234	-0.122915	0.100036	67.481	186230000	652290000	632190000	0.243092	0.0501438
Actr1a	Alpha-centractin	0.29066	0.0661237	-0.0401557	-0.116567	40.665	125390000	246140000	255650000	0.213538	0.0500153
Sar1a	GTP-binding protein SAR1a	NaN	0.148869	-0.250371	0.250719	26.474	38167000	183090000	192200000	0.110227	0.049739
Msn	Moesin	0.00532815	-0.078518	0.125122	0.146525	323.31	1835900000	9934800000	8719700000	0.380049	0.0496143
Cdk4	Cyclin-dependent kinase 4	0.0740944	0.288063	0.135009	-0.298779	52.851	75086000	242400000	243890000	0.144417	0.0495969
Pdia4	Protein disulfide-isomerase A4	0.0439044	0.272143	0.0183493	-0.139411	132.04	674750000	1542200000	1377600000	0.21781	0.0487464
Srrm2	Serine/arginine repetitive matrix protein 2	0.0361869	0.140255	-0.119651	0.137766	36.311	91193000	139610000	73188000	0.31494	0.0486391
Tinagl1	Tubulointerstitial nephritis antigen-like	0.208018	-0.185409	-0.142162	0.313014	7.5909	17650000	58356000	65258000	0.140307	0.0483651
Lamb2	Laminin subunit beta-2	0.667847	-0.604674	0.388575	-0.261431	323.31	800130000	1970800000	1915600000	0.0550981	0.0475793
Pa2g4	Proliferation-associated protein 2G4	-0.601847	0.516217	0.392537	-0.119573	32.536	45175000	205400000	161700000	0.0621492	0.0468336
Fosl2	Fos-related antigen 2	-0.386487	0.137897	-0.0799659	0.515813	150.44	50767000	348210000	312380000	0.0856299	0.0468143
Grn	Granulins;Acrogranin;Granulin-1;Granulin-2;Granulin-3;Granulin-4;Granulin-5;Granulin-6;Granulin-7	0.210389	-0.0586383	-0.00505827	0.038998	38.931	40170000	345640000	323000000	0.315795	0.0464226
Fkbp9	Peptidyl-prolyl cis-trans isomerase FKBP9	0.370834	-0.269112	0.0457225	0.0361869	19.281	140460000	272120000	251010000	0.125763	0.0459077
Map2k1	Dual specificity mitogen-activated protein kinase kinase 1	-0.105272	-0.11973	0.247077	0.157432	17.974	52702000	184620000	175680000	0.179431	0.0448768
Etf1	Eukaryotic peptide chain release factor subunit 1	-0.268643	0.371838	0.244765	-0.169875	47.114	42930000	88455000	76137000	0.100369	0.0445214
Cnn3	Calponin-3	-0.0514739	0.171463	-0.00888545	0.0655723	232.62	697340000	3350200000	3330500000	0.364046	0.044169
Lgmn	Legumain	-0.473551	0.274888	0.0321009	0.342896	67.371	30473000	203180000	222990000	0.0824972	0.0440836
Ube2v1	Ubiquitin-conjugating enzyme E2 variant 1;Ubiquitin-conjugating enzyme E2 variant 2	0.0404014	-0.150289	0.242084	NaN	9.9542	28629000	123390000	114630000	0.133834	0.0440656
Gspt1	Eukaryotic peptide chain release factor GTP-binding subunit ERF3A	0.0747794	NaN	0.0984196	-0.0419666	15.899	29545000	118740000	111030000	0.377197	0.0437442
Atox1	Copper transport protein ATOX1	0.146004	0.00920381	NaN	-0.0243698	9.6392	34633000	67577000	68141000	0.309215	0.0436125
Ctnna1	Catenin alpha-1	0.352758	-0.230499	0.132643	-0.0826522	323.31	753630000	3799800000	3864800000	0.12061	0.0430625
Gstp1	Glutathione S-transferase P 1;Glutathione S-transferase P 2	0.081885	0.00201835	0.139862	-0.053898	99.812	119560000	703100000	607310000	0.404456	0.0424669
Ccnd2	G1/S-specific cyclin-D2	0.072586	-0.0450295	-0.040675	0.182565	101.68	96411000	463530000	492180000	0.309245	0.0423617
Col6a2	Collagen alpha-2(VI) chain	-0.34289	0.827819	NaN	-0.358509	18.046	48421000	100030000	71061000	0.0341535	0.0421397
Eif2s3y	Eukaryotic translation initiation factor 2 subunit 3, Y-linked;Eukaryotic translation initiation factor 2 subunit 3, X-linked	-0.0759153	-0.160605	0.733701	-0.331046	40.142	52623000	129550000	107050000	0.0595294	0.0415339
Rpl18	60S ribosomal protein L18	-0.119134	-0.0333776	NaN	0.276437	14.32	29485000	66964000	60882000	0.117044	0.0413084
Palld	Palladin	-0.0159138	0.472072	-0.274896	-0.0174025	246.37	951310000	2806200000	2560000000	0.0915495	0.0409649
Synpo	Synaptopodin	0.25544	-0.0996645	-0.211197	0.218471	85.554	375010000	423720000	436410000	0.126055	0.0407624
Calcoco1	Calcium-binding and coiled-coil domain-containing protein 1	0.11836	-0.245506	0.319502	-0.0301625	99.476	255060000	303960000	320370000	0.121315	0.0405485
Ube2l3	Ubiquitin-conjugating enzyme E2 L3	-0.105504	-0.323209	NaN	0.549817	49.777	837020000	229780000	205220000	0.0497128	0.0403679
Trip12	E3 ubiquitin-protein ligase TRIP12	0.0528332	0.165044	NaN	-0.0976717	35.64	17486000	74798000	58127000	0.186339	0.0400684
Ctsa	Carboxypeptidase;Lysosomal protective protein;Lysosomal protective protein 32 kDa chain;Lysosomal protective protein 20 kDa chain	0.20063	-0.0450444	0.273456	-0.269164	162.07	223210000	721680000	656690000	0.114912	0.0399693
Sorbs2	Sorbin and SH3 domain-containing protein 2	0.196481	-0.429829	0.326652	0.0652966	96.649	470280000	1111000000	1100400000	0.0830595	0.0396504
Lrp1	Prolow-density lipoprotein receptor-related protein 1;Low-density lipoprotein receptor-related protein 1 85 kDa subunit;Low-density lipoprotein receptor-related protein 1 515 kDa subunit;Low-density lipoprotein receptor-related protein 1 intracellular domain	0.161823	-0.0693611	-0.0164682	0.0813396	323.31	1526100000	6172800000	6277500000	0.301223	0.0393334
Ndufa4	Cytochrome c oxidase subunit NDUFA4	0.174534	-0.0798592	0.0635029	-0.00127013	23.973	227140000	605530000	551210000	0.285158	0.039227
Ece1	Endothelin-converting enzyme 1	0.0430645	-0.316852	0.0413831	0.38648	74.35	170310000	294970000	248080000	0.093729	0.038519
Clta	Clathrin light chain A	-0.0552165	0.0805212	0.215741	-0.0884849	68.743	127740000	257070000	254600000	0.206407	0.0381401
Prdx1	Peroxiredoxin-1	-0.0605026	-0.00559408	-0.0250155	0.242084	167.74	642820000	3914100000	3784700000	0.205714	0.037743
Eif3i	Eukaryotic translation initiation factor 3 subunit I	0.00992034	0.042084	0.0851526	0.0133551	54.831	53528000	162250000	148610000	0.923122	0.037628
Fasn	Fatty acid synthase;[Acyl-carrier-protein] S-acetyltransferase;[Acyl-carrier-protein] S-malonyltransferase;3-oxoacyl-[acyl-carrier-protein] synthase;3-oxoacyl-[acyl-carrier-protein] reductase;3-hydroxyacyl-[acyl-carrier-protein] dehydratase;Enoyl-[acyl-carrier-protein] reductase;Oleoyl-[acyl-carrier-protein] hydrolase	-0.268209	0.225522	0.187894	0.00475299	145.69	268020000	366500000	302930000	0.118417	0.0374901
Psmc4	26S protease regulatory subunit 6B	-0.00752163	0.0869197	-0.256545	0.325041	72.536	52731000	124220000	125900000	0.108658	0.0369734
Golim4	Golgi integral membrane protein 4	0.239276	0.257614	0.0485151	-0.399882	71.869	84432000	282420000	246060000	0.082354	0.0363806
Rab5a	Ras-related protein Rab-5A	0.237319	-0.232735	0.166073	-0.0273221	17.931	17520000	69163000	64119000	0.121132	0.0358336
Arpc1b	Actin-related protein 2/3 complex subunit 1B	-0.0681506	0.0271541	0.220206	-0.0361708	81.781	117580000	297230000	259310000	0.208713	0.0357597
Actr2	Actin-related protein 2	-0.0279985	0.068602	0.0384361	0.059909	40.206	73180000	288050000	267170000	0.677522	0.0347371
Ik	Protein Red	-0.0195067	0.0550568	-0.0776499	0.178746	48.556	53379000	142310000	153060000	0.236128	0.0341617
Ppt1	Palmitoyl-protein thioesterase 1	0.157432	-0.382965	NaN	0.327802	29.251	32383000	133860000	136030000	0.0514915	0.0340898
Cap1	Adenylyl cyclase-associated protein 1	0.0387171	-0.0916329	-0.0228154	0.209765	208.66	422980000	1347900000	1232200000	0.194288	0.0335085
Kars	Lysine--tRNA ligase	-0.484974	0.228603	0.449112	-0.0592694	52.42	71064000	71132000	52770000	0.0559493	0.0333681
Kank2	KN motif and ankyrin repeat domain-containing protein 2	0.479438	-0.334953	-0.0456846	NaN	34.965	31365000	54433000	45518000	0.0444259	0.0329333
Ppp2r1a	Serine/threonine-protein phosphatase 2A 65 kDa regulatory subunit A alpha isoform	0.072586	-0.0233871	0.0526941	0.0287106	161.14	201450000	700090000	681410000	0.671273	0.0326509
Nucb1	Nucleobindin-1	0.183582	-0.109499	-0.0383618	0.0941009	157.01	484950000	1605400000	1485700000	0.1836	0.0324555
Ehd1	EH domain-containing protein 1	0.554442	-0.396745	-0.0603221	0.0265876	60.997	83637000	219030000	209670000	0.0530849	0.0309905
Eno1	Alpha-enolase	-0.311381	0.136848	0.073546	0.223546	323.31	1306100000	11917000000	11475000000	0.0904176	0.0306397
Ppme1	Protein phosphatase methylesterase 1	NaN	0.0578315	0.0963968	-0.0632434	25.899	25883000	106780000	111170000	0.227139	0.0303283
Akr1a1	Alcohol dehydrogenase [NADP(+)]	-0.308341	0.115699	0.0451634	0.266397	105.37	125220000	213840000	233850000	0.0846735	0.0297297
Hnrnpk	Heterogeneous nuclear ribonucleoprotein K	-0.0793866	0.244522	0.0813396	-0.130334	225.28	445840000	3706200000	3512600000	0.122237	0.0290352
Ctps1	CTP synthase 1	0.205768	-0.174849	-0.11416	0.199374	37.832	160250000	259340000	267530000	0.101054	0.0290331
Ywhag	14-3-3 protein gamma;14-3-3 protein gamma, N-terminally processed	-0.165127	0.0589399	-0.164157	0.385597	92.517	156180000	482520000	488300000	0.0762783	0.0288132
Ranbp2	E3 SUMO-protein ligase RanBP2	0.122341	NaN	0.29678	-0.333025	34.303	25751000	65175000	74990000	0.0493747	0.0286988
Rab1	Ras-related protein Rab-1A	0.0517201	-0.137473	0.0565835	0.143394	53.35	412570000	924810000	864560000	0.178732	0.028556
Hist1h2br	Histone H2B;Histone H2B type 1-P;Histone H2B type 1-K;Histone H2B type 1-C/E/G;Histone H2B type 2-B;Histone H2B type 1-H;Histone H2B type 1-B;Histone H2B type 1-M;Histone H2B type 1-F/J/L;Histone H2B type 3-A;Histone H2B type 3-B;Histone H2B type 2-E;Histone H2B type 1-A	-0.532658	0.821139	-0.0322559	-0.142258	42.112	2138100000	6668000000	5720900000	0.0330501	0.0284918
Gabarapl2	Gamma-aminobutyric acid receptor-associated protein-like 2	0.185613	-0.0974401	0.299127	-0.273901	16.966	59544000	161100000	159280000	0.0745408	0.0283497
Cast	Calpastatin	-0.0965297	-0.33528	0.561497	-0.0166288	33.268	18087000	80768000	67962000	0.049981	0.0282646
Eci1	Enoyl-CoA delta isomerase 1, mitochondrial	0.0699771	NaN	0.188401	-0.176935	11.456	26926000	47871000	52932000	0.083865	0.0271476
Rrbp1	Ribosome-binding protein 1	-0.00527548	0.0124972	0.0549179	0.0430645	323.31	615350000	1820900000	1539100000	0.815625	0.026301
Cald1	Caldesmon 1	-0.0800574	-0.126045	-0.0535985	0.363339	323.31	2997000000	13810000000	13093000000	0.0788032	0.0259096
Hnrnph1	Heterogeneous nuclear ribonucleoprotein H;Heterogeneous nuclear ribonucleoprotein H, N-terminally processed;Heterogeneous nuclear ribonucleoprotein H2;Heterogeneous nuclear ribonucleoprotein H2, N-terminally processed	-0.272716	0.310922	0.0889556	-0.0242377	119.12	154360000	1128500000	945730000	0.0727601	0.025731
Arhgdia	Rho GDP-dissociation inhibitor 1	0.0353423	-0.0945104	0.25411	-0.0925555	110.44	337620000	1396000000	1352200000	0.110487	0.0255966
Usp4	Ubiquitin carboxyl-terminal hydrolase 4	0.307428	0.144177	-0.21235	-0.138076	14.081	25289000	61792000	64577000	0.0714448	0.0252947
Pebp1	Phosphatidylethanolamine-binding protein 1;Hippocampal cholinergic neurostimulating peptide	-0.16096	0.0600474	0.193582	0.0054719	147.77	109590000	558660000	574780000	0.119126	0.0245356
Eprs	Bifunctional glutamate/proline--tRNA ligase;Glutamate--tRNA ligase;Proline--tRNA ligase	-0.179645	0.146786	0.0994973	0.0298416	182.76	156410000	486300000	428800000	0.11929	0.0241198
Ddx6	Probable ATP-dependent RNA helicase DDX6	0.0589399	-0.0344854	0.026021	0.0425042	64.022	147520000	461260000	455810000	0.472482	0.0232449
Chp1	Calcineurin B homologous protein 1	0.271545	-0.498016	0.0681893	0.250719	52.54	246580000	212850000	222190000	0.0429841	0.0231095
Copz1	Coatomer subunit zeta-1	0.0750534	-0.0712545	0.0867838	0.00129788	66.889	25841000	168170000	169440000	0.240002	0.0229702
Tcea1	Transcription elongation factor A protein 1	0.0446039	0.336969	-0.313782	NaN	28.725	41218000	104720000	107690000	0.0383926	0.022597
Rcc2	Protein RCC2	-0.124912	0.762221	NaN	-0.56965	34.991	29742000	42692000	33743000	0.0180464	0.022553
Snap47	Synaptosomal-associated protein 47	-0.103813	-0.287061	0.267236	0.210513	35.115	24954000	151850000	129550000	0.0559223	0.0217189
Maged1	Melanoma-associated antigen D1	0.032242	-0.00662275	0.00158601	0.0582473	108.09	324300000	474030000	447480000	0.60848	0.0213631
Csnk2a1	Casein kinase II subunit alpha	0.0546401	-0.258356	0.279531	0.00934718	79.272	154180000	275890000	244010000	0.0658343	0.0212905
Txndc9	Thioredoxin domain-containing protein 9	-0.0253826	0.257976	0.00719549	-0.156161	10.567	27145000	115540000	108030000	0.0837114	0.020907
Serbp1	Plasminogen activator inhibitor 1 RNA-binding protein	-0.224351	0.280006	-0.0185127	0.044464	169.3	217220000	944210000	776730000	0.0671222	0.0204016
Anxa2	Annexin A2;Annexin	0.235604	-0.319532	0.203013	-0.03851	323.31	1624500000	11117000000	10280000000	0.0527914	0.020144
Calu	Calumenin	-0.107477	0.127633	-0.171027	0.231432	285.5	586940000	4228600000	3835700000	0.0725279	0.0201404
Rpl27	60S ribosomal protein L27	-0.438034	0.115965	0.114367	0.288181	37.46	134520000	589910000	514250000	0.0425045	0.02012
Gdi2	Rab GDP dissociation inhibitor beta	-0.00352444	-0.0179867	0.214995	-0.113442	269.02	437890000	2172000000	2020600000	0.101321	0.0200105
Ppp2r5d	Serine/threonine-protein phosphatase 2A 56 kDa regulatory subunit gamma isoform	0.0123541	0.0581087	NaN	-0.0106139	12.813	30743000	69917000	62840000	0.369139	0.0199496
Vasp	Vasodilator-stimulated phosphoprotein	0.162855	0.0558898	-0.0199016	-0.11962	57.46	10153000	88785000	96186000	0.118083	0.0198057
U2af1	Splicing factor U2AF 35 kDa subunit;Splicing factor U2AF 26 kDa subunit	-0.525185	NaN	0.470303	0.113834	19.823	23064000	73709000	64553000	0.0212085	0.0196505
Ywhab	14-3-3 protein beta/alpha;14-3-3 protein beta/alpha, N-terminally processed	0.397255	-0.224688	-0.128614	0.0330882	129.5	162800000	1015300000	929140000	0.0472424	0.0192605
Grb2	Growth factor receptor-bound protein 2	0.065848	0.104605	0.0720372	-0.166308	30.141	82623000	341220000	318140000	0.107883	0.0190455
Abhd2	Abhydrolase domain-containing protein 2	0.451541	-0.117928	-0.0289697	-0.229061	30.776	20971000	56072000	62976000	0.0420725	0.0188955
Dnajb1	DnaJ homolog subfamily B member 1	0.0413831	-0.23926	0.06226	0.205142	25.49	340990000	224670000	235230000	0.0636797	0.0173814
Tnks1bp1	182 kDa tankyrase-1-binding protein	0.443713	-0.0452379	-0.38794	0.0579701	80.415	154660000	211500000	202920000	0.0331005	0.0171262
Colgalt1	Procollagen galactosyltransferase 1	-0.2283	0.200881	NaN	0.0768327	41.663	46763000	85834000	79030000	0.0414155	0.0164711
Ctgf	Connective tissue growth factor	-0.010454	-0.104915	-0.239191	0.420294	297.92	1493200000	19330000000	19577000000	0.0383352	0.0164334
Ipo4	Importin-4	-0.024003	0.171719	0.000288558	-0.0844103	18.857	34151000	65213000	59833000	0.101815	0.0158986
Zyx	Zyxin	0.461005	-0.0576319	-0.028381	-0.312957	132.34	265050000	1320600000	1136600000	0.031692	0.0155086
Arpc3	Actin-related protein 2/3 complex subunit 3	0.0915306	-0.0192143	-0.0460271	0.0353423	32.979	165760000	299500000	277780000	0.188265	0.0154079
Tgfb1i1	Transforming growth factor beta-1-induced transcript 1 protein	0.387583	NaN	-0.220211	-0.122224	17.867	17976000	96563000	90396000	0.0252088	0.0150493
Prmt1	Protein arginine N-methyltransferase 1	0.0545011	-0.278969	0.275722	0.00877379	13.303	26196000	98363000	92626000	0.0440177	0.0150072
Actr3	Actin-related protein 3	0.0344974	0.201383	-0.159589	-0.0168476	133.81	119390000	278060000	242820000	0.0682075	0.0148609
Prdx4	Peroxiredoxin-4	-0.229027	-0.0269839	0.176706	0.13711	5.7342	87540000	653530000	628370000	0.0527595	0.0144511
Hyou1	Hypoxia up-regulated protein 1	-0.170654	0.0172092	0.0773797	0.130931	80.891	213910000	424970000	358970000	0.0716072	0.0137165
Flot1	Flotillin-1	0.515006	-0.406675	0.0839282	-0.140476	65.264	38429000	99738000	109650000	0.0216975	0.0129459
Ltbp1	Latent-transforming growth factor beta-binding protein 1	-0.392554	-0.124	0.20063	0.367259	72.317	133630000	371700000	339950000	0.024869	0.0128339
Eif4g1	Eukaryotic translation initiation factor 4 gamma 1	-0.23382	0.195977	0.0870554	0.000576887	153.18	252630000	596690000	495290000	0.0456626	0.0124473
Scoc	Short coiled-coil protein	NaN	-0.168852	0.21661	-0.0107447	19.612	20784000	205080000	217930000	0.0351501	0.0123376
Rraga	Ras-related GTP-binding protein A;Ras-related GTP-binding protein B	-0.0264989	0.0968015	-0.0605929	0.038998	27.692	14005000	57225000	55794000	0.124556	0.0121769
Plin3	Perilipin-3	0.0199154	-0.0671527	0.42191	-0.326064	97.686	47606000	214480000	189580000	0.0257283	0.0121523
Sec23a	Protein transport protein Sec23A	-0.167086	NaN	0.187007	0.0164963	32.511	43742000	95302000	86000000	0.0379446	0.0121394
Cops5	COP9 signalosome complex subunit 5	0.204767	0.0842003	NaN	-0.254341	4.0993	8008700	15923000	13944000	0.0265421	0.0115421
Prrc2c	Protein PRRC2C	0.238542	-0.180888	0.213005	-0.224789	65.789	41256000	117360000	101790000	0.0304747	0.0114676
Chmp4b	Charged multivesicular body protein 4b	0.285935	-0.0823621	0.220949	-0.380033	103.21	171570000	353130000	374430000	0.0238054	0.0111222
Clint1	Clathrin interactor 1	0.300417	NaN	0.0673633	-0.3365	87.716	26643000	106860000	67847000	0.0175458	0.0104265
Tra2b	Transformer-2 protein homolog beta	-0.162638	0.0441843	-0.0652948	0.224781	27.965	63298000	112840000	123720000	0.0411924	0.0102582
Ddx24	ATP-dependent RNA helicase DDX24	0.186374	NaN	-0.0477112	-0.109203	13.094	39088000	74110000	70704000	0.0347446	0.00981984
Farp1	FERM, RhoGEF and pleckstrin domain-containing protein 1	0.163241	-0.228588	0.0571383	0.0473989	52.979	116660000	159770000	156710000	0.038963	0.00979765
Cdc42	Cell division control protein 42 homolog	0.166587	0.0476779	0.0124972	-0.189039	39.67	209940000	797600000	677170000	0.0426108	0.00943086
Actg1	Actin, cytoplasmic 2;Actin, cytoplasmic 2, N-terminally processed	0.088413	-0.0764324	-0.0368367	0.0608775	323.31	49249000000	238700000000	226210000000	0.0794134	0.00900535
Myh9	Myosin-9	0.0482362	-0.181215	-0.112802	0.281669	323.31	6043000000	24873000000	23635000000	0.0287359	0.00897191
Capza2	F-actin-capping protein subunit alpha-2	0.130535	-0.0681808	-0.0415062	0.0147838	75.094	145150000	258140000	258790000	0.0691725	0.00890808
Cyb5a	Cytochrome b5	-0.121863	0.125254	0.0422241	-0.0109482	56.537	44722000	196770000	186270000	0.0566741	0.00866677
Pitpna	Phosphatidylinositol transfer protein alpha isoform	0.147176	-0.344044	NaN	0.222063	12.116	18335000	33354000	28528000	0.0147667	0.0083984
Ntn4	Netrin-4	0.543298	-0.893384	0.373732	NaN	48.782	19724000	58670000	83631000	0.00537259	0.00788195
Wars	Tryptophan--tRNA ligase, cytoplasmic;T1-TrpRS;T2-TrpRS	-0.0646609	-0.0276014	NaN	0.115566	16.097	13210000	46925000	41404000	0.045498	0.00776789
Arfgap2	ADP-ribosylation factor GTPase-activating protein 2	0.0939657	0.0863761	NaN	-0.157657	16.703	57511000	53020000	49241000	0.0289878	0.00756172
Txlna	Alpha-taxilin	-0.238289	NaN	0.336512	-0.0759914	31.882	16785000	65133000	51386000	0.0135026	0.00741045
Bgn	Biglycan	1.25828	-0.988075	-0.426432	0.185359	261.68	573390000	4857700000	5090200000	0.0048612	0.00728261
Chmp5	Charged multivesicular body protein 5	0.0370308	-0.313459	0.298072	NaN	7.2917	42853000	59582000	52141000	0.0126838	0.00721446
Manf	Mesencephalic astrocyte-derived neurotrophic factor	-0.0831259	-0.418504	NaN	0.523161	18.389	11503000	50423000	52512000	0.00807128	0.00717683
Top2a	DNA topoisomerase 2-alpha	-0.318596	0.435629	NaN	-0.0961287	56.607	108170000	145020000	116030000	0.00966825	0.00696806
Serpinh1	Serpin H1	0.0961269	0.295723	-0.318092	-0.0482779	323.31	569880000	8064300000	7219700000	0.0160346	0.00636999
Pef1	Peflin	0.073546	-0.402989	0.188528	0.165301	4.9825	23950000	52940000	43045000	0.0142684	0.00609653
Lrrc58	Leucine-rich repeat-containing protein 58	-0.00455164	-0.000418409	NaN	0.0231843	19.172	117500000	108630000	133230000	0.25572	0.00607141
Pdap1	28 kDa heat- and acid-stable phosphoprotein	-0.416269	NaN	0.433921	-0.00228126	34.226	25029000	119940000	92820000	0.00645713	0.00512351
Rplp0	60S acidic ribosomal protein P0	0.182057	-0.189417	-0.0513842	0.0749164	59.29	148820000	406100000	338210000	0.0163872	0.00404293
2017-09-11	Septin-11	0.086512	0.264717	-0.280195	-0.0597355	208.49	198750000	1002800000	820420000	0.00788948	0.00282466
Mapre1	Microtubule-associated protein RP/EB family member 1	0.183836	-0.117772	-0.0058548	-0.0499646	134.35	361460000	885370000	808090000	0.0128289	0.0025612
Cand1	Cullin-associated NEDD8-dissociated protein 1	-0.012912	0.0301242	0.193709	-0.201062	118.62	183430000	440850000	434530000	0.00980599	0.00246475
Stx12	Syntaxin-12	0.0457225	NaN	-0.00871128	-0.0303982	29.342	50115000	51874000	37172000	0.0309007	0.00220434
Tpm3-rs7	Uncharacterized protein	-0.0674398	0.0618453	0.000432815	0.0123541	14.558	65593000	456520000	391590000	0.0220829	0.0017981
Hsp90ab1	Heat shock protein HSP 90-beta	-0.266784	0.0122111	0.121679	0.139731	323.31	2719200000	20794000000	18414000000	0.00585424	0.00170912
Ptx3	Pentraxin-related protein PTX3	0.285225	-0.293624	0.442652	-0.431267	113.22	576800000	1316300000	1200200000	0.00111468	0.000746198
Birc6	Baculoviral IAP repeat-containing protein 6	-0.179384	NaN	0.329526	-0.148193	7.3233	11681000	25249000	17175000	0.00121289	0.000649532
Serpinb6a	Serpin B6	0.412185	-0.264929	-0.0112099	-0.134255	74.066	97434000	271610000	257000000	0.000975899	0.000447919
Nisch	Nischarin	0.00920381	0.0576928	-0.0449402	-0.020999	129.84	166170000	454980000	471090000	0.00346769	0.000239355
Hdlbp	Vigilin	-0.0586383	0.22885	-0.120247	-0.0498601	323.31	622570000	1648800000	1444300000	0.000106533	2.6e-05
Hmgcs1	Hydroxymethylglutaryl-CoA synthase, cytoplasmic	-0.47331	0.636079	-0.163219	NaN	24.873	28699000	105070000	106370000	0.000139513	-0.000150109
Rtn4	Reticulon-4;Reticulon	0.239031	-0.156852	-0.0830954	NaN	82.27	49307000	304810000	366170000	0.000772464	-0.000305471
Trappc3	Trafficking protein particle complex subunit 3	0.0673633	-0.32867	0.276556	-0.0167164	24.906	30110000	57540000	50628000	0.000933344	-0.000366821
Cct6a	T-complex protein 1 subunit zeta	-0.415923	0.158854	0.116631	0.136848	100.41	392910000	407420000	351530000	0.00207225	-0.000897579
Erp44	Endoplasmic reticulum resident protein 44	0.0203421	-0.0918942	-0.0992626	0.164143	109.37	114420000	430500000	379990000	0.00872008	-0.00166802
Dcaf7	DDB1- and CUL4-associated factor 7	0.273576	-0.158655	-0.10276	-0.0192143	38.503	115600000	199450000	205640000	0.0058943	-0.00176329
Idh1	Isocitrate dehydrogenase [NADP] cytoplasmic	0.1129	0.154454	-0.222263	-0.0539579	81.94	128880000	317500000	320270000	0.00829974	-0.00221666
Sf1	Splicing factor 1	-0.339491	NaN	0.213876	0.117163	21.233	85866000	218550000	203250000	0.00509986	-0.00281736
Prrc2b	Protein PRRC2B	-0.296279	NaN	0.330788	-0.0439136	17.991	27581000	85904000	79333000	0.00531698	-0.00313497
2017-09-02	Septin-2	0.140517	0.0130691	0.0112093	-0.178061	165.18	347210000	2073000000	1796800000	0.0164279	-0.00331647
Cpne3	Copine-3	NaN	-0.0302804	-0.229332	0.248778	13.842	10354000	50867000	51097000	0.0080714	-0.00361142
Stau1	Double-stranded RNA-binding protein Staufen homolog 1	-0.0138585	0.102053	-0.41999	0.315334	17.704	64681000	142820000	131990000	0.00858734	-0.00411507
Ganab	Neutral alpha-glucosidase AB	-0.0762347	0.123004	0.0127832	-0.078716	131.87	263900000	811820000	807150000	0.0332923	-0.00479088
Txndc17	Thioredoxin domain-containing protein 17	-0.0775129	-0.064495	0.263635	-0.140969	10.965	17839000	95356000	80657000	0.0172857	-0.00483529
Uggt1	UDP-glucose:glycoprotein glucosyltransferase 1	0.181166	-0.285143	0.00863036	0.0751904	62.291	158880000	129320000	101350000	0.0164007	-0.00503914
Arpc4	Actin-related protein 2/3 complex subunit 4	-0.156852	0.41186	-0.0981503	-0.177148	15.017	65523000	226110000	222830000	0.011722	-0.00507252
Ddb1	DNA damage-binding protein 1	-0.0603672	-0.231498	0.209516	0.0612924	294.49	409130000	2034400000	1844700000	0.0183555	-0.00526426
Rbbp4	Histone-binding protein RBBP4	-0.0182788	-0.0297942	0.0635029	-0.0370883	93.558	240030000	790650000	718730000	0.0803134	-0.00541461
Ndufs5	NADH dehydrogenase [ubiquinone] iron-sulfur protein 5;NADH dehydrogenase [ubiquinone] iron-sulfur protein 5, N-terminally processed	-0.159605	-0.363123	0.0945064	0.406428	15.971	12870000	75233000	68220000	0.0105937	-0.0054484
Hnrnpa2b1	Heterogeneous nuclear ribonucleoproteins A2/B1	-0.262555	0.328032	0.144829	-0.235807	323.31	491140000	3602300000	3108800000	0.014243	-0.0063751
Naca	Nascent polypeptide-associated complex subunit alpha;Nascent polypeptide-associated complex subunit alpha, muscle-specific form	-0.0798439	0.174279	-0.0241351	-0.102248	101.87	166180000	1203200000	1049500000	0.0423741	-0.00798722
Ifit3	Interferon-induced protein with tetratricopeptide repeats 3	1.18066	-1.74487	0.0769695	0.454281	97.003	171060000	664740000	736060000	0.00424704	-0.00824156
Ptpn11	Tyrosine-protein phosphatase non-receptor type 11	-0.0451337	-0.0455506	-0.0318576	0.0880058	20.293	14030000	48269000	43462000	0.0931477	-0.008634
G3bp1	Ras GTPase-activating protein-binding protein 1	-0.294969	0.194213	0.121015	-0.0548718	31.543	41353000	242080000	208120000	0.0261221	-0.008653
Snrpd3	Small nuclear ribonucleoprotein Sm D3	-0.0518028	0.423202	-0.35089	-0.0562211	53.107	444370000	136090000	137010000	0.018161	-0.0089282
Mdh2	Malate dehydrogenase, mitochondrial	-0.235824	0.0565835	0.0507454	0.0913952	202.05	348240000	1852400000	1678100000	0.0406532	-0.0092749
Flna	Filamin-A	-0.00105352	0.0508847	-0.137188	0.0500489	323.31	6458500000	33134000000	30753000000	0.0722226	-0.00932687
Erp29	Endoplasmic reticulum resident protein 29	-0.334917	0.293253	NaN	0.0122111	13.076	14837000	56844000	59484000	0.0169083	-0.00981761
Tceb2	Transcription elongation factor B polypeptide 2	-0.0267194	-0.0185419	0.121811	-0.115926	36.493	87843000	706530000	595490000	0.0685607	-0.00984396
Actr10	Actin-related protein 10	0.22033	-0.205763	-0.0476366	NaN	8.3846	50973000	42275000	44739000	0.0280548	-0.0110232
Ppia	Peptidyl-prolyl cis-trans isomerase A;Peptidyl-prolyl cis-trans isomerase A, N-terminally processed	-0.348005	0.166715	0.154194	-0.0200039	227.97	1140500000	9725900000	8718200000	0.032468	-0.0117747
Pcbp1	Poly(rC)-binding protein 1	-0.0871815	0.121679	0.0543624	-0.135982	69.329	244440000	1337000000	1250300000	0.0669956	-0.0117807
Aars	Alanine--tRNA ligase, cytoplasmic	-0.325395	0.040121	0.495388	-0.258356	87.001	210170000	379350000	267210000	0.0210884	-0.0120604
Arcn1	Coatomer subunit delta	-0.0910027	0.0655723	-0.0192143	-0.00652125	41.414	127560000	393660000	351850000	0.144691	-0.0127915
Pdcd6ip	Programmed cell death 6-interacting protein	0.0985544	-0.239004	0.0419438	0.0450235	132.59	228950000	563440000	507080000	0.0594359	-0.0133706
Leprel1	Prolyl 3-hydroxylase 2	-0.412117	NaN	0.28629	0.0855606	3.4696	32046000	267560000	262650000	0.0203013	-0.0134221
Clic1	Chloride intracellular channel protein 1	-0.11076	-0.0254854	0.164014	-0.0817512	106.7	147220000	502250000	455120000	0.0751793	-0.0134957
Cltc	Clathrin heavy chain;Clathrin heavy chain 1	0.0203421	-0.117255	0.072586	-0.03552	323.31	1925000000	8089000000	7433400000	0.132494	-0.0149618
Csde1	Cold shock domain-containing protein E1	0.063641	-0.143994	0.121281	-0.101335	111.42	327220000	661700000	557430000	0.0818993	-0.0151019
Prkar1a	cAMP-dependent protein kinase type I-alpha regulatory subunit;cAMP-dependent protein kinase type I-alpha regulatory subunit, N-terminally processed	0.206768	-0.256063	-0.00608656	-0.00831944	232.83	655480000	2502700000	2422300000	0.0569823	-0.0159252
Fam129b	Niban-like protein 1	0.176451	-0.279109	-0.00203565	0.0405417	130.31	202910000	815200000	789840000	0.056786	-0.016038
Flnb	Filamin-B	-0.0889451	-0.109748	0.062398	0.0688771	323.31	2489900000	6577300000	5348800000	0.126172	-0.0168545
Copg1	Coatomer subunit gamma-1	0.00374607	-0.0981349	0.0539454	-0.0274103	50.65	144150000	282390000	232070000	0.199978	-0.0169634
Ywhah	14-3-3 protein eta	NaN	-0.0376657	0.00144204	-0.0149806	25.202	43227000	207310000	188250000	0.566784	-0.0170681
Pgk1	Phosphoglycerate kinase 1;Phosphoglycerate kinase	-0.273291	-0.0543773	0.0650208	0.194087	323.31	500940000	4228200000	3827600000	0.0585041	-0.0171401
Fkbp1a	Peptidyl-prolyl cis-trans isomerase FKBP1A;Peptidyl-prolyl cis-trans isomerase	-0.278514	0.0268709	0.167486	0.0127832	8.6828	71463000	314650000	289920000	0.0649715	-0.0178433
Atic	Bifunctional purine biosynthesis protein PURH;Phosphoribosylaminoimidazolecarboxamide formyltransferase;IMP cyclohydrolase	-0.135158	NaN	0.177854	-0.096684	43.852	103270000	206490000	192560000	0.0595118	-0.017996
Ogt	UDP-N-acetylglucosamine--peptide N-acetylglucosaminyltransferase 110 kDa subunit	NaN	0.137504	-0.245403	0.0535284	9.1976	8579000	19925000	20411000	0.0504277	-0.0181238
Psmd2	26S proteasome non-ATPase regulatory subunit 2	-0.150721	-0.0094953	0.234992	-0.149457	153.12	275860000	693130000	605640000	0.0704401	-0.0186703
Psmd1	26S proteasome non-ATPase regulatory subunit 1	-0.236096	0.12618	0.131721	-0.097965	17.125	13210000	57889000	48111000	0.0726395	-0.0190399
Cs	Citrate synthase, mitochondrial;Citrate synthase	-0.485277	0.359071	0.156526	-0.107399	15.574	346430000	288540000	268250000	0.0350305	-0.0192696
Ythdf3	YTH domain-containing family protein 3	-0.249788	0.307079	-0.360379	0.225522	16.405	33818000	152910000	132500000	0.0385532	-0.0193916
Capzb	Capping protein (Actin filament) muscle Z-line, beta, isoform CRA_a	-0.101737	-0.227202	0.129349	0.11703	58.703	104260000	381270000	330680000	0.0821678	-0.0206402
Tubb4b	Tubulin beta-4B chain;Tubulin beta-4A chain	0.0382958	0.124196	-0.279039	0.0318186	323.31	2140800000	7450300000	7201400000	0.0828919	-0.0211821
Tpm1	Tropomyosin alpha-1 chain	-0.701999	0.0946415	-0.329504	0.849279	38.374	183660000	1407400000	1204000000	0.0215029	-0.0218957
Twsg1	Twisted gastrulation protein homolog 1	0.0962619	-0.540442	0.377512	NaN	24.782	19467000	56096000	52930000	0.025845	-0.0222227
Ftl1	Ferritin;Ferritin light chain 1;Ferritin light chain 2	0.0662615	-0.363345	0.075738	0.131326	25.951	128510000	251870000	244890000	0.0671401	-0.0225049
Psma1	Proteasome subunit alpha type-1	-0.191343	-0.111446	0.164143	0.0468402	19.975	39639000	292260000	247510000	0.101329	-0.0229515
Psme3	Proteasome activator complex subunit 3	-0.53126	-0.273988	0.339479	0.373063	12.158	33282000	47453000	42097000	0.0340527	-0.0231764
Prnp	Major prion protein	0.476745	-0.79006	0.23634	-0.0181327	19.73	52966000	206760000	245840000	0.0285046	-0.0237771
Rcn3	Reticulocalbin-3	0.162468	-0.038273	-0.273674	0.0543624	26.399	55066000	605910000	497880000	0.0891484	-0.0237793
Nedd4	E3 ubiquitin-protein ligase NEDD4	0.0106367	0.00719549	-0.0485167	-0.0646157	323.31	595050000	3895200000	3442200000	0.518802	-0.023825
Ythdf2	YTH domain-containing family protein 2	-0.194179	NaN	0.212881	-0.0903881	52.744	42390000	70363000	54336000	0.0640171	-0.0238956
Pdia3	Protein disulfide-isomerase A3	0.0154976	-0.126029	0.00446549	0.00877379	323.31	1473200000	11711000000	10917000000	0.279202	-0.0243231
Vcp	Transitional endoplasmic reticulum ATPase	-0.226848	-0.135951	0.072586	0.190172	323.31	1212800000	6651700000	5773800000	0.0915777	-0.0250099
Rdx	Radixin	-0.0395921	-0.124943	0.0886844	-0.0257938	39.012	68058000	142600000	134920000	0.219476	-0.0254112
Dpysl3	Dihydropyrimidinase-related protein 3	-0.144265	0.0472592	-0.300875	0.293724	202.42	516640000	2005400000	1786400000	0.0695563	-0.0260393
Plod2	Procollagen-lysine,2-oxoglutarate 5-dioxygenase 2	0.214498	-0.401063	-0.221253	0.302875	85.77	226160000	674350000	608620000	0.0521627	-0.0262359
Cfl2	Cofilin-2	-0.161427	-0.189499	0.0783365	0.166715	30.555	351770000	299450000	221740000	0.10601	-0.0264687
Prpf6	Pre-mRNA-processing factor 6	-0.167766	0.00403388	0.0846086	-0.0287048	21.298	25766000	62632000	62409000	0.19123	-0.0269571
Stub1	STIP1 homology and U box-containing protein 1	-0.158413	NaN	0.205893	-0.128929	11.186	50639000	64354000	48006000	0.0768315	-0.0271498
Tpp1	Tripeptidyl-peptidase 1	0.326537	-0.451287	NaN	0.041243	18.303	10953000	78808000	47800000	0.0392041	-0.0278356
Ddx1	ATP-dependent RNA helicase DDX1	-0.143739	0.172743	0.00201835	-0.142385	68.606	37079000	185980000	134250000	0.133431	-0.0278407
Ap2m1	AP-2 complex subunit mu	0.0805212	-0.112319	NaN	-0.0536584	14.104	28417000	73921000	52461000	0.175744	-0.0284853
Hspa8	Heat shock cognate 71 kDa protein	-0.047741	-0.232057	0.118759	0.0467006	323.31	4971800000	33683000000	29487000000	0.135755	-0.0285848
Cnbp	Cellular nucleic acid-binding protein	-0.0866606	0.0592169	0.145091	-0.232345	198.51	78325000	670260000	559190000	0.123391	-0.0286746
Cox5a	Cytochrome c oxidase subunit 5A, mitochondrial	0.0326651	-0.310916	NaN	0.191689	11.049	25844000	51980000	57632000	0.0636276	-0.0288539
Pcbp2	Poly(rC)-binding protein 2;Poly(rC)-binding protein 3	-0.107135	-0.0757784	0.0558898	0.0110662	42.209	119750000	653800000	558110000	0.302347	-0.0289894
Ankrd17	Ankyrin repeat domain-containing protein 17	NaN	0.0261627	-0.0423083	-0.072422	12.125	15515000	82155000	61243000	0.378822	-0.0295225
Cct2	T-complex protein 1 subunit beta	-0.304523	0.194339	0.100036	-0.108145	268.25	483040000	1142700000	893620000	0.0927439	-0.0295733
Psmd4	26S proteasome non-ATPase regulatory subunit 4	-0.108254	0.0478175	0.0618453	-0.119965	56.458	64374000	437470000	400140000	0.231134	-0.0296391
Stt3a	Dolichyl-diphosphooligosaccharide--protein glycosyltransferase subunit STT3A	-0.213705	-0.0767519	0.172359	-0.00155892	2.6084	8726700	28543000	25886000	0.13385	-0.029914
Irgm1	Immunity-related GTPase family M protein 1	0.824727	-1.24445	NaN	0.328836	58.619	62331000	232810000	242980000	0.0151684	-0.0302941
Gapdh	Glyceraldehyde-3-phosphate dehydrogenase	0.158854	-0.31651	-0.123387	0.159242	279.32	1434000000	11734000000	10520000000	0.0913052	-0.0304503
Smarcc1	SWI/SNF complex subunit SMARCC1	-0.341427	0.408712	0.109026	-0.298495	26.335	29809000	111670000	90130000	0.0581028	-0.0305461
Slc5a3	Sodium/myo-inositol cotransporter	0.576087	-0.0640726	-0.603665	NaN	8.0245	15309000	43536000	45068000	0.0283658	-0.0305503
Caprin1	Caprin-1	-0.197798	0.0284276	0.088413	-0.0413577	94.062	192790000	605820000	521110000	0.184204	-0.0305789
Atp5b	ATP synthase subunit beta, mitochondrial	0.0117819	-0.0617971	-0.0594198	-0.0170813	313.57	496310000	1623800000	1517700000	0.762718	-0.031629
Map1b	Microtubule-associated protein 1B;MAP1B heavy chain;MAP1 light chain LC1	-0.271479	0.375957	-0.0549317	-0.178453	183.58	129290000	486070000	335470000	0.0776396	-0.0322266
Eif3a	Eukaryotic translation initiation factor 3 subunit A	-0.187461	-0.0334809	0.0521377	0.0352017	69.816	187730000	529160000	476220000	0.233681	-0.0334006
Pgd	6-phosphogluconate dehydrogenase, decarboxylating	0	-0.182131	0.0708015	-0.0224343	128.33	296140000	588870000	524390000	0.239917	-0.033441
Impdh2	Inosine-5-monophosphate dehydrogenase 2	-0.247508	0.00417777	-0.0990617	0.207893	66.965	156860000	296310000	229030000	0.125852	-0.0336249
Pafah1b1	Platelet-activating factor acetylhydrolase IB subunit alpha	0.104605	-0.210646	-0.194443	0.165044	59.751	148200000	255070000	244910000	0.123174	-0.0338603
Ccpg1	Cell cycle progression protein 1	0.185486	-0.503589	NaN	0.216362	10.363	19745000	48960000	40507000	0.0464892	-0.0339137
Ppa1	Inorganic pyrophosphatase	-0.508157	0.114234	0.147567	0.110096	33.288	119690000	110780000	93892000	0.0739816	-0.0340651
Psma6	Proteasome subunit alpha type-6	-0.140603	NaN	0.0204844	0.0159258	27.625	45218000	108490000	103160000	0.237124	-0.0347309
Coro1c	Coronin-1C	-0.17643	-0.0435567	NaN	0.106482	42.952	23119000	102660000	82164000	0.161862	-0.0378348
St13	Hsc70-interacting protein	-0.079661	-0.155245	-0.00353892	0.0816123	42.004	139190000	659130000	649110000	0.304109	-0.0392081
Jup	Junction plakoglobin	0.316493	-0.660156	0.267356	-0.080637	93.271	151450000	328640000	351280000	0.0591348	-0.0392358
Atp5d	ATP synthase subunit delta, mitochondrial	0.0719	0.0736831	-0.157383	-0.145526	19.074	102650000	230970000	218600000	0.231641	-0.0393314
Nedd4l	E3 ubiquitin-protein ligase NEDD4-like	0.118094	-0.078975	-0.211682	0.0147838	26.304	65621000	442770000	398490000	0.212534	-0.0394448
P4hb	Protein disulfide-isomerase	-0.124016	0.190678	-0.102775	-0.12268	323.31	856780000	5474500000	4724800000	0.192788	-0.0396981
Rcn1	Reticulocalbin-1	-0.376526	NaN	0.0728604	0.184344	49.945	96738000	263620000	209470000	0.0767039	-0.0397741
Atp5a1	ATP synthase subunit alpha, mitochondrial;ATP synthase subunit alpha	-0.198725	-0.126927	0.272023	-0.105504	130.41	329330000	1171400000	1088400000	0.135497	-0.0397834
Acot7	Cytosolic acyl coenzyme A thioester hydrolase	0.252416	NaN	-0.220648	-0.152147	6.3121	13775000	30911000	30030000	0.0908589	-0.0401265
Pdgfrb	Tyrosine-protein kinase receptor;Platelet-derived growth factor receptor beta	0.242084	0.124461	-0.436686	-0.0907261	42.226	164230000	447790000	362270000	0.0943229	-0.0402168
Rbmxl1	RNA binding motif protein, X-linked-like-1	-0.184654	0.117562	-0.486772	0.388134	26.653	61088000	240620000	216430000	0.0754383	-0.0414324
Cox4i1	Cytochrome c oxidase subunit 4 isoform 1, mitochondrial	-0.0828203	-0.175941	0.195221	-0.103085	16.675	38052000	182960000	184910000	0.190901	-0.0416562
Scfd1	Sec1 family domain-containing protein 1	-0.150577	-0.40834	0.471864	-0.0804235	45.885	28327000	84297000	64514000	0.0779716	-0.0418692
Txnrd1	Thioredoxin reductase 1, cytoplasmic	-0.145238	-0.170329	-0.0920018	0.239765	34.246	69256000	234440000	191900000	0.16139	-0.0419511
Marcks	Myristoylated alanine-rich C-kinase substrate	0.209017	0.248899	NaN	-0.584934	92.209	54475000	496630000	440630000	0.0504098	-0.0423393
Uba1	Ubiquitin-like modifier-activating enzyme 1	-0.102868	-0.00314848	0.00906043	-0.0746689	323.31	411060000	1409000000	1250400000	0.671739	-0.0429063
Kpnb1	Importin subunit beta-1	-0.17171	0.0992279	0.0274371	-0.131487	112.14	531760000	797130000	704790000	0.266279	-0.0441329
Ifit1	Interferon-induced protein with tetratricopeptide repeats 1	1.60155	-1.84332	NaN	0.107688	34.324	76887000	150110000	149270000	0.0139766	-0.0446924
Baiap2	Brain-specific angiogenesis inhibitor 1-associated protein 2	0.333538	-0.250938	0.38405	-0.647919	61.7	54437000	118050000	121900000	0.0623641	-0.0453173
Dynlrb1	Dynein light chain roadblock-type 1	0.197991	-0.484954	0.0184917	0.0842003	15.69	60667000	309810000	292750000	0.107831	-0.0460676
Cct4	T-complex protein 1 subunit delta	-0.268174	0.0542234	0.15562	-0.126203	157.95	241920000	686400000	590480000	0.181838	-0.0461333
Vat1	Synaptic vesicle membrane protein VAT-1 homolog	0.116365	-0.42523	0.293135	-0.168852	11.871	48327000	99158000	86269000	0.10264	-0.0461457
Qsox1	Sulfhydryl oxidase 1	0.0734089	0.169155	NaN	-0.382062	17.001	11556000	34780000	39316000	0.0914326	-0.0464993
Dst	Dystonin	-0.27174	-0.138632	0.27011	NaN	32.142	16069000	40569000	45349000	0.0962295	-0.0467539
Erh	Enhancer of rudimentary homolog	-0.475415	0.0167816	0.347212	-0.0778478	101.93	66520000	247060000	179610000	0.0979779	-0.0473173
Eef1d	Elongation factor 1-delta	-0.10911	-0.0798592	-0.0294556	0.0272955	106.62	143580000	613810000	562340000	0.680128	-0.0477822
Cct5	T-complex protein 1 subunit epsilon	-0.361361	0.0953169	0.0699771	0.00216244	128.89	134280000	540070000	375050000	0.1682	-0.0484761
Prkcsh	Glucosidase 2 subunit beta	-0.195319	-0.0587734	0.0350608	0.0244615	23.131	117960000	145670000	116410000	0.368568	-0.0486424
Psmd3	26S proteasome non-ATPase regulatory subunit 3	-0.374767	0.0734089	0.210888	-0.104558	58.516	167140000	209000000	157950000	0.139406	-0.048757
Psmc3	26S protease regulatory subunit 6A	-0.12042	-0.0373695	0.095587	-0.137473	40.669	61952000	397990000	332800000	0.379536	-0.0499189
Ppp1cc	Serine/threonine-protein phosphatase PP1-gamma catalytic subunit	-0.173986	-0.39261	NaN	0.416191	44.663	16057000	74852000	66230000	0.0681389	-0.0501352
Rtfdc1	Protein RTF2 homolog	-0.0121407	0.16543	NaN	-0.304576	39.189	13444000	70316000	52025000	0.126012	-0.0504291
Eif3e	Eukaryotic translation initiation factor 3 subunit E	-0.134794	-0.0557562	0.0377336	-0.0539878	46.443	304610000	401070000	358590000	0.62178	-0.0517011
Csnk2b	Casein kinase II subunit beta	0.00201835	0.0657101	NaN	-0.224975	13.481	31819000	88355000	85936000	0.212781	-0.0524154
Ncam1	Neural cell adhesion molecule 1	-0.0806218	-0.154345	0.235727	-0.211532	71.35	64978000	300590000	260370000	0.197854	-0.0526929
Snrpb	Small nuclear ribonucleoprotein-associated protein B;Small nuclear ribonucleoprotein-associated protein N	-0.154763	-0.0331857	0.174151	-0.197633	16.735	62162000	304270000	278340000	0.243514	-0.0528577
Got2	Aspartate aminotransferase, mitochondrial	-0.291292	0.037312	0.0993626	-0.0570164	51.476	82689000	266860000	222970000	0.236004	-0.0529084
Pfdn2	Prefoldin subunit 2	-0.125636	-0.0973167	0.0475383	-0.0408531	57.157	20359000	110950000	95660000	0.59912	-0.0540668
Itm2a	Integral membrane protein 2A	0.734048	-0.0715122	-0.868648	-0.0119952	6.3982	4676300	34059000	31882000	0.0563364	-0.0545266
Pdia6	Protein disulfide-isomerase A6	-0.140444	0.105678	-0.157625	-0.0258819	221.61	196590000	1019500000	854400000	0.36029	-0.0545681
Sri	Sorcin	0.177471	0.0558898	NaN	-0.398627	36.695	32558000	141990000	139410000	0.106182	-0.0550885
Ckap5	Cytoskeleton-associated protein 5	0.106616	0.0522768	-0.178682	-0.2043	70.466	66647000	160780000	151550000	0.275565	-0.056022
Itgb1	Integrin beta-1	-0.0321674	-0.157238	0.00590291	-0.0407195	323.31	742980000	4917900000	4378500000	0.678437	-0.0560556
Ndufa13	NADH dehydrogenase [ubiquinone] 1 alpha subcomplex subunit 13	0.0569996	-0.380559	0.369941	-0.271183	6.0221	29351000	96064000	89690000	0.117827	-0.0562002
Calr	Calreticulin	-0.154747	0.259664	-0.116395	-0.216904	323.31	727840000	6274800000	5418200000	0.19898	-0.0570954
Mtpn	Myotrophin	-0.11973	-0.0676062	-0.00103915	-0.0418181	95.266	102370000	460430000	357110000	0.985266	-0.0575483
Sparc	SPARC	-0.102698	-0.120984	-0.122821	0.116232	209.36	565100000	11244000000	10387000000	0.40353	-0.0575679
Zfand5	AN1-type zinc finger protein 5	-0.0296322	NaN	-0.155165	0.0107799	48.041	7464300	110720000	90444000	0.437146	-0.0580056
Luc7l2	Putative RNA-binding protein Luc7-like 2	0.0210533	0.236585	NaN	-0.431987	19.268	39154000	88374000	70865000	0.0991898	-0.0581165
Ogdh	2-oxoglutarate dehydrogenase, mitochondrial	-0.0343967	-0.187017	0.130535	-0.142401	32.354	63837000	121720000	112930000	0.328333	-0.0583199
Eif3h	Eukaryotic translation initiation factor 3 subunit H	-0.0372067	0.389787	-0.55349	-0.0334662	55.159	47146000	293780000	240590000	0.107188	-0.0585939
Rpl17	60S ribosomal protein L17	-0.0386434	0.338453	NaN	-0.48076	6.7664	54563000	121810000	101680000	0.0847621	-0.0603168
Kif5b	Kinesin-1 heavy chain	0.133827	-0.216351	0.0467006	-0.205613	191.48	307970000	552790000	521160000	0.263296	-0.0603592
Prep	Prolyl endopeptidase	-0.129276	-0.0161327	-0.0273514	-0.0695579	28.226	62573000	165040000	139320000	1.00423	-0.0605795
Impact	Protein IMPACT	0.12075	-0.10771	-0.169988	-0.0868904	46.542	14460000	106120000	110160000	0.392331	-0.0609596
Rpl26	60S ribosomal protein L26	-0.284581	NaN	-0.107928	0.208892	14.154	34219000	94215000	77581000	0.147019	-0.0612057
Rpl18a	60S ribosomal protein L18a	-0.207778	-0.0613454	0.106884	-0.0826217	22.584	414890000	326610000	267370000	0.383285	-0.0612151
Ubap2l	Ubiquitin-associated protein 2-like	-0.243848	-0.186229	0.123799	0.057277	47.44	310430000	286830000	245920000	0.268441	-0.0622503
Rpl10	60S ribosomal protein L10;60S ribosomal protein L10-like	0.118094	-0.0687103	-0.0758545	-0.223172	27.844	46175000	246290000	177620000	0.358756	-0.0624107
C1s1	Complement C1s-A subcomponent;Complement C1s-A subcomponent heavy chain;Complement C1s-A subcomponent light chain	0.273814	-0.385733	0.226262	-0.364273	142.28	342800000	1053200000	1074400000	0.123553	-0.0624826
Cfl1	Cofilin-1	-0.143102	0.0282862	-0.0967303	-0.0391473	323.31	1993700000	8361100000	7651000000	0.723222	-0.0626733
Dctn2	Dynactin subunit 2	-0.0447616	-0.260186	0.0993626	-0.045357	71.938	152130000	639600000	613680000	0.337825	-0.0627356
Pabpc1	Polyadenylate-binding protein 1	-0.208744	0.0946415	-0.0703302	-0.0668655	157.09	400650000	2139000000	1717300000	0.413766	-0.0628246
Ube2h	Ubiquitin-conjugating enzyme E2 H	0.459851	-0.546688	-0.28058	0.1145	39.838	6695200	80718000	97364000	0.100491	-0.0632291
Pkm	Pyruvate kinase PKM	-0.358602	-0.261518	-0.00753606	0.374622	323.31	2967300000	20429000000	16741000000	0.139734	-0.0632583
Khsrp	Far upstream element-binding protein 2	-0.414518	0.196859	0.192952	-0.233566	46.124	61710000	201560000	186560000	0.152579	-0.0645684
Tpm1	Tropomyosin alpha-1 chain	-0.406751	NaN	-0.03811	0.250598	4.4576	75756000	158310000	129460000	0.115782	-0.0647545
Rps14	40S ribosomal protein S14	-0.666072	0.120086	0.451435	-0.166843	15.405	129440000	263270000	188410000	0.096663	-0.0653484
Hadh	Hydroxyacyl-coenzyme A dehydrogenase, mitochondrial	-0.334007	NaN	0.263035	-0.126565	3.5794	9133400	51974000	38247000	0.129073	-0.0658457
Rplp2	60S acidic ribosomal protein P2	-0.162509	-0.238119	0.0684644	0.0666747	139.71	401900000	2265300000	1989000000	0.335574	-0.0663722
Rbm3	Putative RNA-binding protein 3	-0.26741	0.0533895	0.155879	-0.207544	90.36	84460000	668070000	506140000	0.251636	-0.0664214
Tpt1	Translationally-controlled tumor protein	-0.0456101	-0.206995	0.0187766	-0.0338502	64.691	231170000	2041400000	1796000000	0.579353	-0.0669196
Gsn	Gelsolin	0.116631	-0.20415	-0.083233	-0.0981812	323.31	571720000	4234700000	3500900000	0.409857	-0.0672333
Txndc5	Thioredoxin domain-containing protein 5	-0.352713	0.176323	-0.285249	0.192573	169.85	163970000	681060000	547910000	0.169815	-0.0672666
Psmd7	26S proteasome non-ATPase regulatory subunit 7	-0.0306193	-0.0378582	-0.227793	0.0263043	64.578	61431000	133000000	143230000	0.509114	-0.0674917
Gars	Glycine--tRNA ligase	-0.308662	-0.00223794	NaN	0.105008	65.473	62668000	213210000	177130000	0.196946	-0.068631
Poldip3	Polymerase delta-interacting protein 3	-0.0758089	-0.113286	0.313594	-0.399902	52.806	50657000	233860000	265070000	0.173521	-0.0688506
Adrm1	Proteasomal ubiquitin receptor ADRM1	-0.212618	-0.15814	0.187388	-0.0922479	53.399	19036000	176090000	168500000	0.305572	-0.0689044
Ap1g1	AP-1 complex subunit gamma-1	-0.355775	-0.117067	0.264957	NaN	8.4789	4094000	22369000	18076000	0.131715	-0.0692951
Vcan	Versican core protein	-0.0487405	0.10809	0.523361	-0.862706	44.881	44516000	154650000	101880000	0.0834879	-0.069999
Cebpd	CCAAT/enhancer-binding protein delta	0.425137	-0.170053	-0.46937	NaN	7.8315	5625500	32022000	24915000	0.0908053	-0.0714286
Tubb5	Tubulin beta-5 chain	-0.305753	0.189034	-0.143564	-0.0279544	82.362	556850000	1852500000	1485000000	0.268994	-0.0720594
Acsl4	Long-chain-fatty-acid--CoA ligase 4	-0.489949	-0.0123299	0.18574	0.0258793	133.11	129620000	387760000	297820000	0.185791	-0.0726651
Tmod3	Tropomodulin-3	-0.174915	-0.333989	0.0196308	0.198243	86.292	168550000	292990000	241150000	0.24102	-0.0727575
Zfp36l1	Zinc finger protein 36, C3H1 type-like 1	-0.551585	0.0311129	0.183582	0.0402613	48.895	115880000	309410000	259980000	0.167545	-0.0741573
Bud31	Protein BUD31 homolog	-0.273692	NaN	0.144568	-0.0936173	11.276	9319100	22714000	27457000	0.220172	-0.0742469
Vps35	Vacuolar protein sorting-associated protein 35	-0.0582626	-0.367695	0.57124	-0.443144	58.394	45615000	253680000	159000000	0.114568	-0.0744653
Hist1h2al	Histone H2A;Histone H2A type 2-C;Histone H2A type 2-A	-0.318272	0.399882	0.0558898	-0.437643	31.068	127440000	161940000	122770000	0.143064	-0.0750357
Igfbp2	Insulin-like growth factor-binding protein 2	-0.30365	-1.52317	0.354565	1.16896	125.01	738380000	1739700000	2472500000	0.0446104	-0.0758235
Stip1	Stress-induced-phosphoprotein 1	-0.498219	0.2444	-0.0534488	0.000865329	129.28	156820000	603260000	483000000	0.184044	-0.0766007
Txnl1	Thioredoxin-like protein 1	-0.229839	-0.190223	0.132248	-0.0191265	57.295	108760000	355200000	270980000	0.371608	-0.0767353
Psme1	Proteasome activator complex subunit 1	0.0938305	0.0236102	-0.0919711	-0.338506	64.503	104560000	308320000	265250000	0.328161	-0.078259
Rps16	40S ribosomal protein S16	-0.213972	-0.0168622	NaN	-0.00853715	5.1187	14864000	53568000	51284000	0.447793	-0.0797906
Eif1ax	Eukaryotic translation initiation factor 1A, X-chromosomal;Eukaryotic translation initiation factor 1A	-0.0972703	-0.28692	0.141694	-0.0809575	59.356	128140000	211610000	166980000	0.372194	-0.0808634
S100a11	Protein S100-A11	0.0126402	-0.227405	-0.0708908	-0.0381397	131.68	231210000	2213300000	2001400000	0.666051	-0.0809488
Rpsa	40S ribosomal protein SA	-0.15343	-0.152805	0.219587	-0.237575	206.6	91012000	614040000	554820000	0.313773	-0.0810558
Ldlr	Low-density lipoprotein receptor	-0.277569	0.209765	NaN	-0.176854	19.312	30546000	59863000	39274000	0.195126	-0.0815525
Snd1	Staphylococcal nuclease domain-containing protein 1	-0.211147	0.0255958	-0.0573617	-0.0836151	165.56	402770000	958740000	717090000	0.710823	-0.0816321
Plat	Tissue-type plasminogen activator;Tissue-type plasminogen activator chain A;Tissue-type plasminogen activator chain B	-0.101304	NaN	-0.121816	-0.024722	30.506	18910000	93059000	77003000	0.968021	-0.0826141
Aip	AH receptor-interacting protein	0.013641	NaN	-0.0323149	-0.229585	23.45	147280000	120950000	104100000	0.416971	-0.0827531
Rps4x	40S ribosomal protein S4, X isoform;40S ribosomal protein S4	-0.466776	0.00475299	0.0425042	0.0869197	37.151	271770000	625180000	477280000	0.247933	-0.0831497
Ran	GTP-binding nuclear protein Ran	-0.466197	0.189919	-0.17184	0.113967	75.737	344970000	719930000	625820000	0.210991	-0.0835376
Rps25	40S ribosomal protein S25	-0.491368	0.0102069	0.149519	-0.0032931	11.426	55188000	157140000	202030000	0.227374	-0.0837338
Elavl1	ELAV-like protein 1	-0.174866	0.0492126	-0.0912178	-0.119228	31.551	118130000	461950000	367240000	0.753705	-0.0840248
Usp5	Ubiquitin carboxyl-terminal hydrolase;Ubiquitin carboxyl-terminal hydrolase 5	-0.168739	0.0894982	-0.00184785	-0.255133	92.916	53209000	153650000	112720000	0.44249	-0.0840553
Ddah1	N(G),N(G)-dimethylarginine dimethylaminohydrolase 1	-0.512349	0.0668125	0.19333	NaN	25.166	59059000	156750000	150480000	0.13309	-0.0840688
Cct7	T-complex protein 1 subunit eta	-0.28699	0.291368	-0.227168	-0.115535	65.436	45998000	183740000	178300000	0.24996	-0.0845816
Hmox1	Heme oxygenase 1	0.128029	-0.620202	0.324004	-0.171531	102.65	338620000	1656200000	1512800000	0.150498	-0.0849248
Psmd11	26S proteasome non-ATPase regulatory subunit 11	-0.268643	0.0790197	-0.0659138	NaN	28.105	47199000	114550000	92365000	0.312336	-0.085179
Hsp90b1	Endoplasmin	0.0332292	-0.0192435	-0.10552	-0.251917	323.31	1271200000	6379900000	5657500000	0.58176	-0.0858627
Tpm1	Tropomyosin alpha-1 chain	-0.501504	-0.0526406	-0.207794	0.416948	323.31	4302900000	35897000000	29949000000	0.165274	-0.0862477
Ncl	Nucleolin	-0.27228	0.021764	-0.035594	-0.0618724	117.65	213230000	1440200000	1189700000	0.571389	-0.0869956
Cct8	T-complex protein 1 subunit theta	-0.350798	0.0363276	0.0246034	-0.0583978	124.06	413710000	1375500000	1163200000	0.390888	-0.0870663
Cct3	T-complex protein 1 subunit gamma	-0.247817	0.105946	-0.0112681	-0.195699	84.017	212540000	654520000	542220000	0.437186	-0.0872093
Ywhae	14-3-3 protein epsilon	-0.168836	-0.0248101	-0.0511899	-0.108783	169.14	466940000	1741000000	1534600000	1.15387	-0.0884048
Efemp2	EGF-containing fibulin-like extracellular matrix protein 2	-0.163332	0.0233263	-0.0223757	-0.192497	31.954	53111000	297970000	246880000	0.719652	-0.0887196
Rars	Arginine--tRNA ligase, cytoplasmic	-0.33199	NaN	-0.163478	0.227002	14.62	18254000	51178000	36870000	0.19181	-0.0894887
Ybx3	Y-box-binding protein 3	-0.391872	NaN	0.302173	-0.179204	43.005	53095000	131980000	94781000	0.151805	-0.0896345
Rpl30	60S ribosomal protein L30	-0.405471	0.0102069	0.161178	-0.127085	106.59	244210000	1138100000	850300000	0.294281	-0.0902925
Cdc37	Hsp90 co-chaperone Cdc37;Hsp90 co-chaperone Cdc37, N-terminally processed	-0.358509	-0.183425	0.336969	-0.161912	66.27	314070000	549770000	422450000	0.234346	-0.0917193
Btf3	Transcription factor BTF3	-0.296846	0.0513026	-0.0566563	-0.0651891	86.541	37965000	509860000	373390000	0.524417	-0.0918473
Mmp14	Matrix metalloproteinase-14	-0.253068	0.327572	-0.159799	-0.289475	44.41	242850000	668670000	598470000	0.252405	-0.0936922
Dkk2	Dickkopf-related protein 2	NaN	-0.661136	0.280125	0.0980152	21.313	45244000	187880000	175900000	0.110955	-0.0943321
Rab11b	Ras-related protein Rab-11B;Ras-related protein Rab-11A	-0.172474	-0.258857	-0.0546171	0.106884	20.543	188860000	550160000	538280000	0.498477	-0.0947658
Timm13	Mitochondrial import inner membrane translocase subunit Tim13	-0.301799	0.0054719	0.210638	-0.296155	41.64	14539000	146280000	117320000	0.301188	-0.0954611
Ckap4	Cytoskeleton-associated protein 4	-0.252827	0.253989	-0.35021	-0.0358749	281.67	373700000	1099700000	949830000	0.280326	-0.0962307
Hspa4l	Heat shock 70 kDa protein 4L	-0.0261757	-0.599178	0.349025	-0.110589	43.702	69937000	130520000	109320000	0.184466	-0.0967292
Pdlim7	PDZ and LIM domain protein 7	-0.158607	-0.0926632	-0.220513	0.0844725	35.495	121640000	253410000	223670000	0.623992	-0.0968277
Tagln	Transgelin	-0.366169	0.173511	-0.634352	0.438719	232.24	1433600000	9888000000	8227800000	0.143489	-0.0970729
Paics	Multifunctional protein ADE2;Phosphoribosylaminoimidazole-succinocarboxamide synthase;Phosphoribosylaminoimidazole carboxylase	0.192573	-0.583484	0.211511	-0.212083	136.54	366770000	978550000	859900000	0.193518	-0.0978709
Dock7	Dedicator of cytokinesis protein 7	-0.265691	-0.207344	0.175173	NaN	16.978	11480000	33246000	42647000	0.261823	-0.0992876
Ppfibp1	Liprin-beta-1	-0.0704514	NaN	0.0699771	-0.297413	19.095	41253000	70260000	129510000	0.345349	-0.0992959
Hadha	Trifunctional enzyme subunit alpha, mitochondrial;Long-chain enoyl-CoA hydratase;Long chain 3-hydroxyacyl-CoA dehydrogenase	0.120219	-0.556775	0.127501	-0.0893287	25.218	28070000	56484000	52665000	0.237479	-0.0995959
Sdc1	Syndecan-1	NaN	-0.478426	0.344828	-0.166794	19.066	12770000	129760000	99446000	0.144468	-0.100131
Psma7	Proteasome subunit alpha type-7;Proteasome subunit alpha type-7-like	-0.564606	0.0821575	0.210638	-0.129182	55.285	101340000	223990000	165410000	0.224276	-0.100248
Actn1	Alpha-actinin-1	-0.226021	-0.261431	-0.124676	0.208892	323.31	2169100000	10313000000	9368000000	0.380401	-0.100809
Eif4a1	Eukaryotic initiation factor 4A-I	-0.375272	0.0724488	-0.0482481	-0.0536884	214.26	1049600000	3633900000	3069000000	0.433258	-0.10119
Elobl	Uncharacterized protein	0.954047	-0.271914	-0.553913	-0.533493	29.789	64719000	301980000	242080000	0.0994412	-0.101318
Ugp2	UTP--glucose-1-phosphate uridylyltransferase	-0.135475	-0.552876	0.0837921	0.198871	69	65901000	162590000	128480000	0.233783	-0.101422
Cacybp	Calcyclin-binding protein	-0.642189	0.0651587	0.23131	-0.0632585	13.823	68553000	66538000	45507000	0.202371	-0.102245
Anxa6	Annexin A6	-0.281369	0.0831111	0.0460021	-0.25877	323.31	1166000000	5220200000	4423100000	0.435094	-0.102756
Rps20	40S ribosomal protein S20	-0.354926	0.175173	0.129877	-0.368365	24.362	64462000	184840000	152650000	0.273503	-0.10456
Pgam1	Phosphoglycerate mutase 1	-0.296828	-0.334971	0.0291349	0.183201	209.37	400680000	2791300000	2345500000	0.3311	-0.104866
Man2b1	Lysosomal alpha-mannosidase	NaN	-0.181133	-0.36708	0.233397	27.125	22233000	54524000	64368000	0.211644	-0.104939
Cxcl14	C-X-C motif chemokine 14	NaN	-1.34154	0.39835	0.628354	4.1963	16491000	116230000	135230000	0.0547735	-0.104944
Psmb2	Proteasome subunit beta type-2	-0.109888	-0.396555	0.0769695	0.0067647	20.871	26424000	66178000	61028000	0.413729	-0.105677
Srsf7	Serine/arginine-rich splicing factor 7	-0.888541	0.514804	0.497944	-0.547109	14.532	28039000	99596000	68952000	0.103325	-0.105726
Emc8	ER membrane protein complex subunit 8	-0.440538	NaN	0.06226	0.0607391	35.043	16696000	49314000	47286000	0.227877	-0.105846
Plekho2	Pleckstrin homology domain-containing family O member 2	-0.159976	NaN	-0.101985	-0.0562812	39.607	12510000	65459000	33806000	1.14555	-0.106081
Rps5	40S ribosomal protein S5;40S ribosomal protein S5, N-terminally processed	-0.12345	0.0243196	-0.135079	-0.191755	75.573	105160000	501810000	426920000	0.98313	-0.106491
Vars	Valine--tRNA ligase	-0.372318	NaN	-0.0796152	0.130931	41.064	78871000	92531000	82825000	0.267858	-0.107001
Hspg2	Basement membrane-specific heparan sulfate proteoglycan core protein;Endorepellin;LG3 peptide	-0.430762	0.259905	-0.0102651	-0.253446	323.31	1766800000	4020500000	3106700000	0.2828	-0.108642
Ipo5	Importin-5	-0.325666	-0.134113	-0.0917866	0.110898	161.46	180420000	524680000	403170000	0.513907	-0.110167
Psmb1	Proteasome subunit beta type-1	0.13014	-0.154763	-0.327077	-0.0925248	20.141	92440000	97837000	97580000	0.488693	-0.111056
Eif3l	Eukaryotic translation initiation factor 3 subunit L	0.190552	-0.200332	NaN	-0.323696	12.691	14092000	21733000	22850000	0.261435	-0.111159
Rpl12	60S ribosomal protein L12	-0.363215	0.0786098	0.075738	-0.245745	109.63	223130000	487030000	369930000	0.411481	-0.113653
Hspd1	60 kDa heat shock protein, mitochondrial	-0.602066	0.0241777	0.0326651	0.0905825	254.22	372650000	1540300000	1197500000	0.270119	-0.11366
Myl1	Myosin light chain 1/3, skeletal muscle isoform;Myosin light chain 3	-0.0328904	0.185867	-0.499239	NaN	16.495	41890000	80051000	92337000	0.203816	-0.115421
Hsp90aa1	Heat shock protein HSP 90-alpha	-0.502219	0.0697022	-0.0493972	0.0117819	301.56	599500000	2947900000	2289800000	0.362307	-0.117533
Ide	Insulin-degrading enzyme	-0.190207	-0.183212	-0.0188049	-0.0799201	45.947	144510000	398860000	299450000	1.18212	-0.118036
Rps19	40S ribosomal protein S19	-0.0636805	0.0129261	NaN	-0.303579	22.749	29296000	152300000	125940000	0.467182	-0.118111
Hint1	Histidine triad nucleotide-binding protein 1	-0.13538	NaN	-0.215395	-0.00392947	25.502	56227000	252440000	224250000	0.709676	-0.118235
Ubqln1	Ubiquilin-1	-0.268608	-0.0726344	NaN	-0.0134652	42.278	11150000	83983000	71336000	0.576952	-0.118236
Eif3f	Eukaryotic translation initiation factor 3 subunit F	NaN	-0.420241	0.158725	-0.0938482	14.54	8087500	54560000	42140000	0.257334	-0.118455
Hspa9	Stress-70 protein, mitochondrial	-0.396346	-0.141271	0.0888201	-0.0355792	192.86	694890000	3019900000	2522900000	0.488229	-0.121094
Qars	Glutaminyl-tRNA synthetase	-0.151699	NaN	-0.0278809	-0.185737	10.064	21291000	45788000	34684000	0.898297	-0.121772
Dld	Dihydrolipoyl dehydrogenase, mitochondrial	-0.166568	0.114234	-0.183507	-0.254031	27.811	42493000	126870000	125780000	0.641381	-0.122468
Glrx3	Glutaredoxin-3	0.133695	-0.731254	0.134747	-0.0277926	28.046	45864000	81147000	73826000	0.226042	-0.122651
Kpna6	Importin subunit alpha;Importin subunit alpha-7	-0.06252	NaN	-0.0503531	-0.26093	50.507	36452000	98745000	84996000	0.678887	-0.124601
Cul4b	Cullin-4B	-0.197815	NaN	-0.0389546	-0.141016	7.6592	8087500	31999000	23416000	0.945061	-0.125929
Vasn	Vasorin	-0.399159	-0.0427688	0.059909	NaN	72.727	26529000	99541000	72890000	0.34046	-0.12734
Pitpnb	Phosphatidylinositol transfer protein beta isoform	-0.237217	NaN	-0.227844	0.0813396	4.3304	13851000	52166000	36833000	0.460745	-0.127907
Usp14	Ubiquitin carboxyl-terminal hydrolase;Ubiquitin carboxyl-terminal hydrolase 14	-0.605486	0.0576928	0.0918014	-0.0560262	35.832	57502000	132730000	97169000	0.311764	-0.128004
Tpbg	Trophoblast glycoprotein	-0.993953	-0.2955	0.503451	0.273814	17.586	6710900	77804000	57786000	0.1385	-0.128047
Sars	Serine--tRNA ligase, cytoplasmic	0.254594	-0.533723	NaN	-0.10953	8.1589	80587000	44120000	36945000	0.202816	-0.129553
Atp6ap1	V-type proton ATPase subunit S1	0.0366088	-0.308001	NaN	-0.126832	15.267	11165000	51226000	41830000	0.503224	-0.132742
2017-09-09	Septin-9	-0.274547	0.130931	-0.311327	-0.0873808	46.989	58661000	223080000	143940000	0.562569	-0.135581
Hspe1	10 kDa heat shock protein, mitochondrial	-0.588682	0.0106367	0.196481	-0.16681	13.428	93908000	390770000	345950000	0.324416	-0.137094
Anxa1	Annexin A1	0.279768	-0.508014	0.09815	-0.418639	323.31	1179600000	9426700000	8362900000	0.277326	-0.137184
Eif3b	Eukaryotic translation initiation factor 3 subunit B	-0.392402	-0.362733	0.0143553	0.185867	123.84	77512000	261500000	191120000	0.395995	-0.138728
Srsf9	Serine/arginine-rich splicing factor 9	-0.0727103	-0.275332	0.218471	-0.434305	5.4205	16406000	33777000	26371000	0.408314	-0.140969
Eef1a1	Elongation factor 1-alpha 1	-0.114316	-0.215865	-0.00343773	-0.232464	323.31	2706700000	25333000000	21478000000	1.12255	-0.141521
Col5a1	Collagen alpha-1(V) chain	0.167486	NaN	-0.387449	-0.207411	85.766	156800000	397790000	288940000	0.322983	-0.142458
Nucb2	Nucleobindin-2;Nesfatin-1	-0.575658	-0.230364	0.0938305	0.137504	96.117	46931000	127590000	111820000	0.347009	-0.143672
Lrrc59	Leucine-rich repeat-containing protein 59	-0.264391	-0.130618	-0.233057	0.0507454	46.669	71695000	273220000	230560000	0.869477	-0.14433
Eef1g	Elongation factor 1-gamma	-0.597081	-0.0611948	0.0443242	0.0359054	118.28	324020000	1701500000	1249900000	0.38311	-0.144512
Prdx6	Peroxiredoxin-6	-0.289863	-0.316708	0.0483758	-0.0219069	95.893	217800000	700840000	587320000	0.66657	-0.145025
Col6a1	Collagen alpha-1(VI) chain	-0.200813	0.191057	-0.430217	-0.14178	198.41	183820000	687230000	396530000	0.469493	-0.145438
Npepps	Puromycin-sensitive aminopeptidase	0.128821	-0.367471	0.0382958	-0.383586	35.903	88238000	172280000	138730000	0.449546	-0.145985
Wbp2	WW domain-binding protein 2	0.0423642	-0.426218	-0.182508	-0.0183812	15.374	42620000	80531000	83993000	0.589842	-0.146186
Psma4	Proteasome subunit alpha type-4;Proteasome subunit alpha type	-0.251298	NaN	-0.260083	0.0695647	10.239	54681000	158250000	126950000	0.512332	-0.147272
Abhd4	Abhydrolase domain-containing protein 4	0.309758	-0.551501	NaN	-0.201759	13.886	31330000	138450000	136550000	0.211594	-0.147834
Gm10036	60S ribosomal protein L11	0.0271541	NaN	0.0628125	-0.533514	28.906	61169000	280330000	265330000	0.280744	-0.147849
Ranbp1	Ran-specific GTPase-activating protein	-0.544687	0.171591	NaN	-0.0706181	70.45	48604000	194930000	124950000	0.255862	-0.147905
Nars	Asparagine--tRNA ligase, cytoplasmic	-0.495064	-0.0730442	0.121944	-0.14717	29.998	51750000	223510000	185500000	0.477842	-0.148334
Rpl13	60S ribosomal protein L13	-0.249513	-0.0226394	-0.204599	-0.119056	25.35	377890000	443450000	376280000	1.23079	-0.148952
Hnrnpab	Heterogeneous nuclear ribonucleoprotein A/B	-0.745358	0.358284	-0.0918942	-0.11821	81.514	163770000	870370000	711150000	0.253869	-0.149295
Pdhb	Pyruvate dehydrogenase E1 component subunit beta, mitochondrial	-0.233447	NaN	-0.116629	-0.0990927	7.9509	22415000	27792000	29553000	1.14889	-0.149723
Asna1	ATPase Asna1	0.052555	0.0832474	NaN	-0.585865	6.766	8411100	25279000	25403000	0.249792	-0.150021
Tmed9	Transmembrane emp24 domain-containing protein 9	-0.359434	-0.154956	-0.0246339	-0.0610894	36.335	52734000	156640000	122660000	0.85607	-0.150028
Maob	Amine oxidase [flavin-containing] B	0.831472	-1.28377	0.598746	-0.747391	54.34	109300000	217840000	218290000	0.102933	-0.150236
Amotl2	Angiomotin-like protein 2	-0.310951	-0.572844	-0.0601566	0.33754	158.65	238540000	574130000	534030000	0.308904	-0.151603
Cbx5	Chromobox protein homolog 5	0.175429	-0.426432	-0.207761	NaN	12.477	80876000	116000000	115470000	0.32213	-0.152921
Acly	ATP-citrate synthase	-0.263542	-0.0828814	-0.252157	-0.0133197	48.446	40388000	139400000	104690000	1.04082	-0.152975
Anxa3	Annexin A3	-0.0843032	-0.96463	0.102725	0.32458	223.88	485850000	1615300000	1355400000	0.207315	-0.155407
S100a6	Protein S100-A6	-0.0408975	-0.734467	-0.0580824	0.197236	67.322	173960000	1160200000	1039300000	0.313829	-0.159053
Fhl2	Four and a half LIM domains protein 2	0.185867	0.115965	-0.795133	-0.143373	26.489	110100000	329240000	270930000	0.277564	-0.159168
Fkbp4	Peptidyl-prolyl cis-trans isomerase FKBP4;Peptidyl-prolyl cis-trans isomerase FKBP4, N-terminally processed;Peptidyl-prolyl cis-trans isomerase	-0.322704	0.304044	-0.272402	-0.348794	16.723	29151000	95561000	75270000	0.421078	-0.159964
Bcar1	Breast cancer anti-estrogen resistance protein 1	-0.315271	NaN	-0.034707	-0.135491	19.07	7265700	19871000	18216000	0.727347	-0.161823
Cd44	CD44 antigen	-0.631734	-0.254513	0.117163	0.11836	117.22	94162000	571730000	399470000	0.365414	-0.162681
Zak	Mitogen-activated protein kinase kinase kinase MLT	-0.45336	NaN	-0.207644	0.162468	24.837	20268000	49550000	40808000	0.345653	-0.166179
Gm5786	40S ribosomal protein S2	-0.376489	-0.142752	-0.0893747	-0.0565362	19.572	97122000	220160000	149130000	0.979051	-0.166288
Lmna	Prelamin-A/C;Lamin-A/C	-0.129513	-0.243916	0.00374607	-0.296332	323.31	2644500000	6809600000	5514600000	1.05722	-0.166504
Rps3a	40S ribosomal protein S3a	-0.373122	0.0648829	0.0253123	-0.386789	101.56	173310000	563190000	445410000	0.574029	-0.167429
Cse1l	Exportin-2	-0.249308	NaN	0.121811	-0.376096	19.054	354710000	1021800000	738400000	0.42261	-0.167864
Tox4	TOX high mobility group box family member 4;Thymocyte selection-associated high mobility group box protein TOX;TOX high mobility group box family member 3	-0.380108	NaN	-0.0937405	-0.0323592	2.9254	8691000	16626000	14563000	0.591728	-0.168736
Rpl22	60S ribosomal protein L22	-0.660931	0.235482	-0.217625	-0.0342785	10.032	67178000	182700000	132320000	0.361436	-0.169338
Phgdh	D-3-phosphoglycerate dehydrogenase	-0.956264	0.369829	-0.250835	0.159758	59.947	56957000	207690000	147240000	0.219783	-0.169378
Psmc6	26S protease regulatory subunit 10B	-0.443085	-0.105582	-0.0953887	-0.03354	30.888	86448000	152670000	136720000	0.783053	-0.169399
Pnp	Purine nucleoside phosphorylase	0.428357	-0.741493	NaN	-0.19598	60.914	44501000	284370000	226840000	0.176919	-0.169705
Rpl24	60S ribosomal protein L24	-0.301408	0.0458623	-0.0600964	-0.365351	15.324	47030000	218930000	193270000	0.746749	-0.170248
Eef1b	Elongation factor 1-beta	-0.400473	-0.122397	-0.134778	-0.0287342	48.882	79654000	569990000	432030000	0.917511	-0.171596
Psmd6	26S proteasome non-ATPase regulatory subunit 6	-0.331645	0.000576887	NaN	-0.185983	26.001	16093000	33919000	29169000	0.667749	-0.17235
Thbs1	Thrombospondin-1	-0.672083	-0.462634	-0.467932	0.901417	323.31	1739400000	12966000000	11895000000	0.179459	-0.175308
Rps13	40S ribosomal protein S13	-0.458247	0.0947765	NaN	-0.162541	19.164	31264000	194890000	110440000	0.412358	-0.175337
Eif2s1	Eukaryotic translation initiation factor 2 subunit 1	-0.481969	NaN	-0.0576919	0.0133551	5.0518	18064000	40016000	38034000	0.426845	-0.175435
Psmc1	26S protease regulatory subunit 4	-0.330919	0.00518438	NaN	-0.201477	55.629	66074000	263390000	193020000	0.66875	-0.175737
Eif5a	Eukaryotic translation initiation factor 5A-1;Eukaryotic translation initiation factor 5A-2	-0.612505	-0.00459512	0.0953169	-0.181951	124.77	151270000	986180000	730920000	0.465297	-0.175934
Epha2	Ephrin type-A receptor 2	-0.540883	-0.34441	0.146134	0.0335111	19.586	45534000	121490000	99049000	0.453417	-0.176412
Gnb2l1	Guanine nucleotide-binding protein subunit beta-2-like 1;Guanine nucleotide-binding protein subunit beta-2-like 1, N-terminally processed	-0.361954	-0.0967766	-0.0593746	-0.188545	243.36	439220000	1703000000	1350200000	1.10189	-0.176663
Rpl7a	60S ribosomal protein L7a	-0.623665	NaN	0.273695	-0.18431	92.546	100110000	309200000	226210000	0.249634	-0.178093
Lmcd1	LIM and cysteine-rich domains protein 1	-1.00396	-1.11813	0.541317	0.867264	91.444	126160000	390050000	398440000	0.12396	-0.178377
Prrx1	Paired mesoderm homeobox protein 1	-0.0903881	-0.313423	-0.135808	NaN	28.446	95953000	239890000	215310000	0.927129	-0.179873
Srsf5	Serine/arginine-rich splicing factor 5	-0.26278	NaN	0.20201	-0.487277	13.013	16307000	134300000	123080000	0.334338	-0.182683
Itgav	Integrin alpha-V;Integrin alpha-V heavy chain;Integrin alpha-V light chain	-0.25789	-0.337794	-0.100051	-0.0397997	201.87	187350000	769540000	595490000	1.12065	-0.183884
Rsu1	Ras suppressor protein 1	0.0381553	-0.282491	NaN	-0.310898	7.9243	8995500	60070000	57610000	0.619776	-0.185078
Hnrnpll	Heterogeneous nuclear ribonucleoprotein L-like	-0.0723463	0.203389	-0.336264	-0.538115	18.384	16920000	35166000	26915000	0.478815	-0.185834
Ptgs2	Prostaglandin G/H synthase 2	-0.52338	-0.254117	-0.144712	0.160146	107.39	66213000	268140000	215350000	0.567712	-0.190516
Dhx36	ATP-dependent RNA helicase DHX36	-0.195005	-0.0380656	-0.0987527	-0.430781	12.399	7255300	27060000	25615000	0.942186	-0.190651
Morf4l2	Mortality factor 4-like protein 2	-0.339765	NaN	-0.235943	0.00374607	34.199	204230000	231530000	189440000	0.695237	-0.190654
Ubqln2	Ubiquilin-2	-0.291698	-0.725876	0.12499	0.124593	103.89	65290000	207810000	174410000	0.382462	-0.191998
Uba52	Ubiquitin-60S ribosomal protein L40;Ubiquitin;60S ribosomal protein L40;Ubiquitin-40S ribosomal protein S27a;Ubiquitin;40S ribosomal protein S27a;Polyubiquitin-B;Ubiquitin;Polyubiquitin-C;Ubiquitin;Ubiquitin-related 1;Ubiquitin-related 2	-0.0100618	-0.20307	-0.769477	0.210638	291.14	7826200000	86123000000	83675000000	0.370881	-0.192993
Fn1	Fibronectin;Anastellin	0.253505	-0.584306	-0.363661	-0.0792799	323.31	20148000000	54929000000	40846000000	0.438545	-0.193435
Acta2	Actin, aortic smooth muscle;Actin, gamma-enteric smooth muscle	-0.659859	NaN	-0.154169	0.232538	28.72	175160000	768200000	691510000	0.274589	-0.19383
Npm1	Nucleophosmin	-0.818045	-0.0492778	0.102591	-0.0243405	323.31	126820000	1319100000	996880000	0.380893	-0.197268
Kpna2	Importin subunit alpha-1	-0.560579	0.0962619	NaN	-0.127557	85.47	113500000	197510000	131390000	0.383238	-0.197291
Trap1	Heat shock protein 75 kDa, mitochondrial	0.148218	-0.0491434	NaN	-0.692618	33.504	54845000	108080000	91461000	0.286215	-0.197848
Dnpep	Aspartyl aminopeptidase	0.00619029	-0.347986	NaN	-0.256373	19.147	53533000	132250000	92783000	0.696639	-0.19939
Hspa1a	Heat shock 70 kDa protein 1A;Heat shock 70 kDa protein 1B	-0.250045	0.100843	-0.224385	-0.427169	72.197	175560000	503110000	354700000	0.77898	-0.200189
Rps15a	40S ribosomal protein S15a	-0.439618	0.0067647	-0.00978573	-0.364069	22.615	36119000	158330000	125270000	0.739356	-0.201677
Anp32e	Acidic leucine-rich nuclear phosphoprotein 32 family member E	-0.382683	0.127633	NaN	-0.351535	44.745	59000000	111410000	89348000	0.461553	-0.202195
Rps28	40S ribosomal protein S28	-0.690894	-0.0452379	-0.00424777	-0.0700272	40.078	157730000	818940000	596390000	0.518589	-0.202602
Atp6v1b2	V-type proton ATPase subunit B, brain isoform	0.397365	-0.381592	-0.401521	-0.440244	23.132	31292000	70443000	70554000	0.418857	-0.206498
Myof	Myoferlin	-0.28286	-0.474733	0.0356239	-0.105504	169.83	195720000	430810000	305850000	0.801334	-0.206868
Eif2s2	Eukaryotic translation initiation factor 2 subunit 2	-0.514573	-0.213939	-0.118414	0.0183493	61.905	35238000	233550000	166520000	0.78461	-0.207144
Chd4	Chromodomain-helicase-DNA-binding protein 4;Chromodomain-helicase-DNA-binding protein 5	-0.379451	-1.08458	0.15017	0.480368	21.774	83489000	75399000	61705000	0.232903	-0.208373
Sec24d	Sec24 related gene family, member D (S. cerevisiae)	-0.383078	-0.419276	NaN	0.166972	31.344	170400000	102140000	89252000	0.419869	-0.211794
Tbcb	Tubulin-folding cofactor B	0.0116388	-0.119981	NaN	-0.53222	9.2899	47002000	138590000	128060000	0.491758	-0.213521
Hnrnpa1	Heterogeneous nuclear ribonucleoprotein A1;Heterogeneous nuclear ribonucleoprotein A1, N-terminally processed	-0.939454	0.277152	0.0182068	-0.216954	323.31	781700000	2461600000	1372300000	0.327026	-0.215263
Htra1	Serine protease HTRA1	0.428893	-0.355904	-0.607441	-0.330502	42.762	52606000	146580000	137900000	0.39204	-0.216238
Fscn1	Fascin	-0.899076	0.396927	-0.130839	-0.235518	217.85	671680000	2105900000	1344000000	0.323919	-0.217127
Dbnl	Drebrin-like protein	-0.196657	-0.40295	NaN	-0.0531494	40.232	23504000	92681000	65860000	0.781657	-0.217586
Cyp1b1	Cytochrome P450 1B1	-0.465779	-0.38024	-0.309628	0.271306	50.514	110940000	322700000	271550000	0.55617	-0.221085
Abracl	Costars family protein ABRACL	-0.415884	-0.238681	-0.263438	0.0313951	5.3017	25945000	114020000	80490000	1.01175	-0.221652
Aldh18a1	Delta-1-pyrroline-5-carboxylate synthase;Glutamate 5-kinase;Gamma-glutamyl phosphate reductase	-0.109219	-0.999106	NaN	0.443076	6.7283	10577000	30938000	26630000	0.186871	-0.221749
Gm9493	40S ribosomal protein S7	-0.255305	-0.209595	0.102457	-0.527159	37.238	167800000	626680000	520870000	0.737213	-0.2224
Tcp1	T-complex protein 1 subunit alpha	-0.428352	-0.0053189	-0.122853	-0.333825	60.786	119140000	302670000	250280000	0.981	-0.222587
Frmd6	FERM domain-containing protein 6	-0.42109	NaN	-0.477281	0.221568	14.345	15745000	59693000	49943000	0.37654	-0.225601
Pes1	Pescadillo homolog	-0.616857	NaN	0.298658	-0.359268	4.571	8462100	18417000	13650000	0.305805	-0.225822
Mvp	Major vault protein	0.332164	-0.419044	NaN	-0.61626	20.031	16826000	66556000	41148000	0.29891	-0.23438
Capg	Capping protein (Actin filament), gelsolin-like	-0.757843	-0.180904	-0.0229472	0.017922	32.545	363020000	402580000	241040000	0.553709	-0.235943
Plaa	Phospholipase A-2-activating protein	-0.75081	NaN	-0.248913	0.291014	6.1287	47323000	24869000	22104000	0.288594	-0.236236
Psma3	Proteasome subunit alpha type-3	-0.386148	-0.172002	-0.00306179	-0.387921	25.538	50712000	124000000	96845000	1.07569	-0.237283
Snw1	SNW domain-containing protein 1	0.0532504	-0.350136	-0.461442	-0.192101	64.096	63499000	137170000	106500000	0.909745	-0.237607
Serpine1	Plasminogen activator inhibitor 1	-1.04002	-0.573403	-0.284265	0.930018	127.54	394020000	3885900000	3229600000	0.217946	-0.241918
Rpl10a	Ribosomal protein;60S ribosomal protein L10a	-0.530885	NaN	-0.37589	0.168642	26.381	62727000	146190000	109840000	0.436729	-0.246044
Adamts1	A disintegrin and metalloproteinase with thrombospondin motifs 1	NaN	-0.0211747	-0.421187	-0.308055	18.61	21836000	56026000	67140000	0.768506	-0.250139
Lgals3	Galectin;Galectin-3	0.283092	-0.834468	0.201007	-0.66052	49.996	99299000	385580000	313790000	0.351351	-0.252722
Rpl5	60S ribosomal protein L5	-0.281299	-0.751975	-0.269425	0.290071	72.04	198930000	258310000	253500000	0.494393	-0.253157
Zwint	ZW10 interactor	-0.158027	-0.704465	NaN	0.100305	26.62	102800000	192220000	151740000	0.401988	-0.254062
Esd	S-formylglutathione hydrolase	-0.428915	-0.648575	-0.0759153	0.129613	109.8	387790000	728730000	608350000	0.622352	-0.255948
Ugdh	UDP-glucose 6-dehydrogenase	-0.258788	-0.779299	-0.0676213	0.0794293	78.973	66814000	223030000	176940000	0.577322	-0.25657
Mtap	S-methyl-5-thioadenosine phosphorylase	-0.79616	-0.170621	0.156914	-0.244172	29.025	98436000	223510000	203210000	0.560757	-0.26351
Pdlim5	PDZ and LIM domain protein 5	-0.0730593	-0.727594	-0.111056	-0.184326	266.53	509610000	3206500000	2512900000	0.766678	-0.274009
Rpl4	60S ribosomal protein L4	-0.625667	-0.105209	NaN	-0.092294	20.469	24979000	106910000	66155000	0.587174	-0.27439
Gm20390	Nucleoside diphosphate kinase;Nucleoside diphosphate kinase B	-0.616525	-0.306341	0.119024	-0.295411	150.93	362960000	3923300000	2931600000	0.779495	-0.274813
Ergic1	Endoplasmic reticulum-Golgi intermediate compartment protein 1	-0.347344	-0.769649	NaN	0.255319	26.983	8704400	35034000	20957000	0.36046	-0.287225
Lgals1	Galectin-1	-0.654445	-0.294243	-0.145925	-0.0554113	188.43	660630000	11438000000	8652400000	0.930768	-0.287506
Mpp1	55 kDa erythrocyte membrane protein	NaN	-0.529656	-0.447406	0.106214	48.581	11751000	42748000	33221000	0.547922	-0.290283
Rcan1	Calcipressin-1	0.268315	-1.06205	-0.0817512	NaN	8.8828	8717000	39430000	29364000	0.26773	-0.29183
Sh3gl1	Endophilin-A2	-0.34485	-0.132024	-0.58342	-0.112241	16.256	12190000	67966000	43237000	1.11763	-0.293134
Rpl3	60S ribosomal protein L3	-0.487318	0.0339339	NaN	-0.436373	16.001	95610000	65609000	39754000	0.666055	-0.296586
Mrc2	C-type mannose receptor 2	0.217107	NaN	-0.754748	-0.374281	56.871	36864000	134580000	98733000	0.403606	-0.303974
Lxn	Latexin	-0.16154	-1.02676	0.188781	-0.223037	144.27	88693000	951950000	650050000	0.495186	-0.30564
Postn	Periostin	-1.16014	0.154065	0.320196	-0.542101	323.31	2037600000	10576000000	8133200000	0.363115	-0.306994
Tuft1	Tuftelin	-0.285266	-0.784682	-0.0988609	-0.0954812	12.52	39464000	72356000	62453000	0.833376	-0.316073
Itga5	Integrin alpha-5;Integrin alpha-5 heavy chain;Integrin alpha-5 light chain	-0.477141	NaN	-0.683067	0.206643	15.36	51132000	129580000	100170000	0.445287	-0.317855
Omd	Osteomodulin	0.713608	-1.06019	-0.024047	-0.938597	18.497	82505000	144860000	129100000	0.310028	-0.327306
Uso1	General vesicular transport factor p115	-0.243933	0.10809	-0.599855	-0.578823	15.277	18187000	58944000	48805000	0.843159	-0.32863
Aldh1a1	Retinal dehydrogenase 1	-0.545656	-1.00306	-0.153254	0.364124	315.24	313960000	2167500000	1428100000	0.477567	-0.334462
Col12a1	Collagen alpha-1(XII) chain	-0.232854	-1.0622	-0.448548	0.399882	323.31	677430000	2224500000	1664100000	0.460071	-0.335931
Cthrc1	Collagen triple helix repeat-containing protein 1	0.0153548	-1.14382	0.25084	-0.478809	46.385	199220000	774030000	587090000	0.453777	-0.339108
Rpl23a	60S ribosomal protein L23a	-0.6623	NaN	0.121015	-0.521453	12.694	27866000	142860000	87463000	0.553625	-0.354246
Plin2	Perilipin-2	-0.927414	-0.940922	-0.0551715	0.504061	52.192	29795000	139490000	94935000	0.409698	-0.354862
Bzw1	Basic leucine zipper and W2 domain-containing protein 1	-0.350081	0.259303	-0.81279	-0.519156	9.5646	22121000	57600000	39976000	0.669835	-0.355681
Gm10020	Ribosomal protein L15;60S ribosomal protein L15	-0.698319	-0.263317	NaN	-0.105799	39.374	98412000	199060000	129280000	0.738964	-0.355812
Tardbp	TAR DNA-binding protein 43	-0.23143	NaN	-0.716268	-0.139649	67.369	20325000	161550000	129470000	0.744761	-0.362449
Loxl1	Lysyl oxidase homolog 1	-1.19011	NaN	0.291604	-0.218011	23.059	15800000	76833000	44538000	0.31691	-0.372172
Nme1	Nucleoside diphosphate kinase A;Nucleoside diphosphate kinase	-0.529968	-0.523525	NaN	-0.0774063	18.036	256210000	164070000	108550000	0.892042	-0.376967
Kpna3	Importin subunit alpha-4	-0.265223	-0.0214089	-0.848947	NaN	18.3	30837000	84570000	81557000	0.579933	-0.378526
Dctn4	Dynactin subunit 4	0.152638	NaN	-0.392043	-0.896281	13.071	11682000	39171000	31708000	0.47139	-0.378562
Hspa5	78 kDa glucose-regulated protein	-0.248742	-0.249445	-1.37756	0.349818	323.31	2798500000	21724000000	18473000000	0.4342	-0.381481
Rangap1	Ran GTPase-activating protein 1	-0.17314	-0.0175777	-0.990022	NaN	58.004	39391000	153680000	108120000	0.492378	-0.39358
Emilin1	EMILIN-1	-0.195352	NaN	-0.672405	-0.315756	31.084	40064000	81577000	64581000	0.956985	-0.394504
Mif	Macrophage migration inhibitory factor	-1.00023	-0.494455	-0.164157	0.072586	12.138	71682000	571160000	398710000	0.729377	-0.396564
Ntn1	Netrin-1	-0.135776	-1.08155	-0.128693	-0.257511	114.78	64324000	410040000	337640000	0.749442	-0.400883
Asns	Asparagine synthetase [glutamine-hydrolyzing]	-0.734755	-0.730249	NaN	0.130931	11.444	29527000	70714000	55494000	0.581123	-0.444691
Cstb	Cystatin-B	-0.34738	0.00834347	NaN	-1.01695	36.581	26405000	260000000	197800000	0.566197	-0.451996
Maoa	Amine oxidase [flavin-containing] A	-0.21078	-0.662734	NaN	-0.533326	15.295	29994000	49596000	41807000	1.13542	-0.468947
Kctd12	BTB/POZ domain-containing protein KCTD12	NaN	-0.81619	0.0280033	-0.619426	10.724	18371000	69272000	84233000	0.683733	-0.469204
Mthfd1	C-1-tetrahydrofolate synthase, cytoplasmic;Methylenetetrahydrofolate dehydrogenase;Methenyltetrahydrofolate cyclohydrolase;Formyltetrahydrofolate synthetase;C-1-tetrahydrofolate synthase, cytoplasmic, N-terminally processed	-0.193486	-0.684526	NaN	-0.623398	11.833	23916000	49909000	41006000	1.07812	-0.50047
Uchl1	Ubiquitin carboxyl-terminal hydrolase isozyme L1	-0.648914	-0.873159	0.000288558	NaN	121.89	38696000	125800000	74133000	0.715849	-0.507262
Ankh	Progressive ankylosis protein	0.0233263	-1.18043	NaN	-0.376601	26.325	27653000	66716000	47986000	0.544427	-0.511235
Ahnak2	AHNAK nucleoprotein 2	-0.439696	-1.12127	-0.109872	-0.430314	152.47	211730000	2264200000	1307100000	1.04424	-0.525287
Lox	Protein-lysine 6-oxidase	-0.43082	-1.18561	-0.089559	-0.466477	286.63	603110000	8032000000	4815900000	1.00155	-0.543115
Ogn	Mimecan	-0.260428	-1.3715	-0.0711939	-0.520687	169.04	82185000	567810000	305280000	0.829251	-0.555951
Anxa8	Annexin A8;Annexin	-0.5256	-1.2676	NaN	0.0768327	73.425	21594000	174310000	91611000	0.554401	-0.572123
Tnc	Tenascin	-1.0897	-1.22152	-0.274564	0.247563	323.31	693440000	2130000000	1172800000	0.718595	-0.584555
Anxa5	Annexin A5	-0.496549	-1.95411	0.223299	-0.379357	323.31	1202600000	9318000000	4551000000	0.596713	-0.651679
Cxcl15	C-X-C motif chemokine 15	0.016211	-2.67863	-0.92692	-0.917543	135.9	234570000	1412300000	555790000	0.857087	-1.12672
Mmp3	Stromelysin-1	-0.7067	-2.41727	NaN	-0.296545	20.983	81050000	64859000	28535000	0.655146	-1.14017
