# Supplementary material for: Proteomic and Metabolomic Analyses of Vanishing White Matter Mouse Astrocytes Reveal Deregulation of ER Functions
Source: Front Cell Neurosci. 2017 Dec 20;11:411. doi: 10.3389/fncel.2017.00411 (PMC5770689; doi:10.3389/fncel.2017.00411)
Supplement: Supplementary file 2 [file Data_Sheet_2.xlsx]

## Sheet: intracellular
Supplementary File 2. Intracellular and extracellular astrocyte metabolomes (2b5ho relative to wt).
		Peak Area 24 h				Peak Area 72 h
		wt		2b5ho		wt		2b5ho
Metabolite	Pathway	replicate 1	replicate 2	replicate 1	replicate 2	replicate 1	replicate 2	replicate 1	replicate 2
PHE	Amino Acid metabolism	2.32846e+07	5.92069e+07	2.40681e+07	3.75192e+07	2.22513e+07	2.55218e+07	2.16201e+07	2.37664e+07
LEU	Amino Acid metabolism	3.93721e+07	1.12627e+08	4.42989e+07	7.56441e+07	3.50429e+07	4.01185e+07	3.28266e+07	3.79777e+07
ILE	Amino Acid metabolism	3.4427e+07	9.08008e+07	3.77043e+07	6.41532e+07	2.93521e+07	3.43848e+07	2.76775e+07	3.44526e+07
MET	Amino Acid metabolism	7.19552e+06	2.19881e+07	8.6873e+06	1.54528e+07	6.22757e+06	7.60066e+06	6.71182e+06	8.03814e+06
TRP	Amino Acid metabolism	2.84606e+06	8.45244e+06	3.36158e+06	5.80538e+06	2.60714e+06	2.92578e+06	2.67526e+06	3.07836e+06
VAL	Amino Acid metabolism	1.22498e+07	2.29116e+07	1.11829e+07	1.64479e+07	9.73319e+06	1.11546e+07	1.17003e+07	1.21641e+07
PRO	Amino Acid metabolism	7.89676e+07	1.57405e+08	8.85244e+07	1.42114e+08	6.90181e+07	1.01542e+08	1.12006e+08	1.34399e+08
TYR	Amino Acid metabolism	1.62298e+07	3.20184e+07	1.7807e+07	2.57637e+07	1.50277e+07	1.71327e+07	1.4354e+07	1.66554e+07
THR	Amino Acid metabolism	2.92818e+07	5.36982e+07	2.92454e+07	4.36597e+07	2.27827e+07	2.48557e+07	2.25605e+07	2.60477e+07
ALA	Amino Acid metabolism	3.53654e+07	4.54998e+07	3.74159e+07	4.25032e+07	4.29209e+07	4.54027e+07	5.2236e+07	4.95532e+07
GLN	Amino Acid metabolism	9.85462e+07	1.00959e+08	9.43993e+07	7.49782e+07	1.2855e+08	9.86815e+07	1.28483e+08	9.48016e+07
GLU	Amino Acid metabolism	3.9422e+07	2.21607e+07	3.31663e+07	3.0444e+07	1.68637e+07	1.80504e+07	2.59345e+07	2.66776e+07
ASN	Amino Acid metabolism	618438	794768	482830	600313	378659	266963	363961	415739
b-ALA	Amino Acid metabolism	2.1596e+07	1.52801e+07	1.61754e+07	1.91379e+07	1.2159e+07	1.55817e+07	1.24746e+07	1.93759e+07
ASP	Amino Acid metabolism	2.50108e+07	1.34416e+07	1.64192e+07	1.24831e+07	7.5547e+06	5.90787e+06	7.82748e+06	9.87968e+06
GLY	Amino Acid metabolism	2.0727e+06	1.69292e+06	1.39297e+06	2.12515e+06	1.06998e+06	1.57829e+06	1.7277e+06	2.2562e+06
SER	Amino Acid metabolism	3.82836e+06	5.43084e+06	3.53817e+06	4.91978e+06	3.20596e+06	2.73534e+06	2.93528e+06	3.01705e+06
LYS	Amino Acid metabolism	3.60108e+06	1.43795e+07	4.03022e+06	7.93473e+06	2.71586e+06	2.73137e+06	2.2543e+06	3.00451e+06
ARG	Amino Acid metabolism	3.44107e+07	7.7281e+07	3.43543e+07	4.96365e+07	2.78207e+07	2.62862e+07	2.25041e+07	2.65521e+07
Pyruvate	Carbohydrate metabolism	3.9999e+06	8.10564e+06	3.79625e+06	6.93079e+06	1.91731e+06	1.48685e+06	1.64032e+06	2.4688e+06
Lactate	Carbohydrate metabolism	2.5713e+07	5.98884e+07	3.23449e+07	5.59719e+07	3.15311e+07	4.5317e+07	4.57774e+07	5.44211e+07
Glucose	Carbohydrate metabolism	9.40681e+06	2.99816e+07	8.56528e+06	1.96208e+07	7.61446e+06	8.15063e+06	4.15196e+06	7.44503e+06
Dihydroxyacetone phosphate	Carbohydrate metabolism	106813	43855.9	188381	197523	990560	212332	1.16206e+06	316417
Hexose phosphate	Carbohydrate metabolism	85262.1	67159.2	98297.2	92992.3	482183	141988	345920	103655
Glyceraldehyde 3-phosphate	Carbohydrate metabolism	87918.2	90600.8	186878	216870	146653	292239	488846	468796
Glucose 6-phosphate	Carbohydrate metabolism	240646	257019	472239	482152	989889	534944	674634	512948
2-phosphoglycerate	Carbohydrate metabolism	1.08364e+06	443747	1.04878e+06	893031	1.2001e+06	650592	1.491e+06	1.06347e+06
Phosphoenolpyruvate	Carbohydrate metabolism	1.45144e+06	1.02236e+06	1.85418e+06	1.85028e+06	1.90017e+06	1.38414e+06	2.22959e+06	1.66646e+06
Acetyl-CoA	Carbohydrate metabolism	41579.4	47177.2	73936.3	78034.5	58332.7	71235.4	95814.3	71965.8
a-Ketoglutarate	Carbohydrate metabolism	1.71918e+07	1.37542e+07	1.68066e+07	1.82143e+07	1.52924e+07	1.49339e+07	1.6451e+07	1.49037e+07
Succinate	Carbohydrate metabolism	1.41372e+06	2.50191e+06	1.42911e+06	1.96044e+06	1.19194e+06	1.08455e+06	1.21777e+06	1.22673e+06
Malate	Carbohydrate metabolism	2.1154e+07	1.26449e+07	1.94414e+07	1.36217e+07	9.98884e+06	8.59044e+06	1.33181e+07	1.21196e+07
cis-Aconitate	Carbohydrate metabolism	1.89191e+06	2.34291e+06	2.21186e+06	2.18185e+06	1.99446e+06	2.06825e+06	2.24686e+06	2.04337e+06
Citrate	Carbohydrate metabolism	5.57301e+07	6.73733e+07	6.2209e+07	6.29693e+07	6.27536e+07	6.77031e+07	6.87898e+07	5.97427e+07
Orotate	Carbohydrate metabolism	50950.9	63899.5	61758.7	54189.5	27737.6	35573.5	54858.4	40941
Creatinine	Carbohydrate metabolism	1.63151e+07	5.93454e+07	1.77028e+07	3.71006e+07	1.52824e+07	1.86335e+07	1.42364e+07	1.75096e+07
Creatine	Carbohydrate metabolism	1.74818e+08	3.29488e+08	3.43975e+08	5.55243e+08	2.47191e+08	3.89413e+08	5.00868e+08	4.78108e+08
n-Acetylglutamate	Carbohydrate metabolism	26578.5	36490.7	38011	84940.7	59751.4	88939.6	83326.4	122087
Citrulline	Carbohydrate metabolism	1.8884e+06	3.69568e+06	1.86332e+06	2.62228e+06	2.04699e+06	2.11751e+06	1.91205e+06	1.84786e+06
Fumarate	Carbohydrate metabolism	1.47652e+06	910581	1.49276e+06	1.03946e+06	695817	579793	952554	900060
Ornithine	Carbohydrate metabolism	1.6676e+06	4.08202e+06	1.4602e+06	2.53744e+06	1.74561e+06	1.63161e+06	1.17067e+06	1.74375e+06
Erythrose 4-phosphate	Carbohydrate metabolism	2818.86	3857.82	11532.7	16348.6	51399.9	3236.4	58269.3	13142.7
Sedoheptulose 7-phosphate	Carbohydrate metabolism	65729.1	45604.8	45065.7	71999.4	79582.9	23735.1	78269.8	53718.4
6-phosphogluconate	Carbohydrate metabolism	0	0	11557.3	12129.8	0	0	9352.83	17277.4
8-oxoguanine	Energy metabolism	429321	396911	434693	389515	553010	576363	550308	418402
Ophthalmic acid	Energy metabolism	8.2286e+06	7.05532e+06	3.92351e+06	4.24272e+06	2.56774e+06	1.9709e+06	1.74624e+06	2.11302e+06
NADH	Energy metabolism	374490	274138	551481	437373	1.2338e+06	860640	1.71833e+06	652843
Glutathione	Energy metabolism	8.21235e+06	5.66267e+06	1.05333e+07	7.54104e+06	1.10913e+07	1.48507e+07	1.73333e+07	9.68475e+06
NAD+	Energy metabolism	1.26941e+06	1.2254e+06	1.42916e+06	1.10863e+06	1.07844e+06	1.71196e+06	1.37249e+06	1.09674e+06
NADP+	Energy metabolism	25138.4	26100.6	92532.6	77809.1	37621.2	62938.7	52774.9	46745.6
NADPH	Energy metabolism	113991	120795	1800.76	1202.78	90918.3	88913.5	104689	68935.1
GSSG	Energy metabolism	767698	321958	650650	259986	241878	349101	505729	222272
Nicotinamide	Carbohydrate metabolism	2.53996e+06	6.67854e+06	2.51497e+06	4.51465e+06	2.39171e+06	2.82441e+06	2.4588e+06	2.28839e+06
Betaine	Carbohydrate metabolism	1.25144e+07	3.89394e+07	1.67355e+07	2.83907e+07	1.10914e+07	1.46654e+07	1.44582e+07	1.55228e+07
S-Adenosyl-Homocysteine	Carbohydrate metabolism	21653.1	19716.2	44911.8	26950.6	34871.3	32862.9	71232.4	33070.5
Cystine	Carbohydrate metabolism	119139	545731	107019	371103	89448.9	74740	31924	81909.8
S-Adenosyl-Methionine	Carbohydrate metabolism	127225	74919.6	130095	92531.7	93966.9	94222.3	137664	78783.7
Choline	Carbohydrate metabolism	2.17152e+07	4.86968e+07	3.12675e+07	3.8739e+07	2.38064e+07	2.60624e+07	3.08965e+07	2.45773e+07
Folic acid	Carbohydrate metabolism	88123.3	265468	66101.1	183282	90683.7	90565.6	49921.8	85259.5
Methylnicotinamide	Carbohydrate metabolism	1.19199e+07	1.26539e+07	1.81264e+07	1.27808e+07	1.12115e+07	1.73232e+07	2.18162e+07	1.40059e+07
Thymidine	Nucleotide metabolism	31010	75390.4	24981.5	52880.8	20796.8	22327.3	15560.7	24458.7
Uracil	Nucleotide metabolism	62354.1	160211	56348	118540	66156	76907.3	53285.3	70041.1
Uridine	Nucleotide metabolism	18520.3	63616.1	22891.1	46930.7	16826.6	15521.2	51599.5	16388
Cytidine	Nucleotide metabolism	51045.1	287241	72291.1	190966	52804.2	54934.9	127472	66496.1
UMP	Nucleotide metabolism	14614.3	8534.03	37669.4	22828.2	56633.5	35439.1	125902	40122.1
Adenosine	Nucleotide metabolism	294388	539180	1.46582e+06	2.74277e+06	1.39986e+06	1.29175e+06	1.38492e+07	3.45931e+06
Adenine	Nucleotide metabolism	165881	183387	182382	187562	194727	192435	405503	193565
Hypoxanthine	Nucleotide metabolism	2.48865e+06	7.25319e+06	2.12596e+06	4.56813e+06	1.92108e+06	1.98974e+06	874101	1.76456e+06
Inosine	Nucleotide metabolism	16783.7	75544	32239.5	82310.2	17259.9	23342.8	163493	42637.7
AMP	Nucleotide metabolism	254431	174546	286815	234977	524019	268518	828834	288502
GMP	Nucleotide metabolism	5915.33	8926.23	16261.5	7935.23	31098.9	17133.5	86393.7	22372.3

## Sheet: Extracellular
Supplementary File 2. Intracellular and extracellular astrocyte metabolomes (2b5ho relative to wt).
	% of metabolite in culture media 24 h				% of metabolite in culture media 72 h
	wt		2b5ho		wt		2b5ho
Metabolite	replicate 1	replicate 2	replicate 1	replicate 2	replicate 1	replicate 2	replicate 1	replicate 2
Pyruvate	64.3466	62.249	67.8927	73.2853	34.8231	25.2013	31.3994	43.9442
Lactate	121.028	154.79	162.05	175.456	179.229	213.213	255.52	268.07
Glucose	92.241	100.053	101.451	99.1383	95.8594	85.9026	86.2814	75.3294
Succinate	88.983	88.9706	108.15	98.5023	106.781	97.3289	111.586	112.177
a-Ketoglutarate	259.725	296.965	446.649	370.754	420.386	442.545	724.412	551.891
Malate	125.421	127.531	165.933	134.48	153.814	140.175	205.281	194.093
cis-Aconitate	321.85	466.874	670.161	558.534	719.215	759.226	1005.76	956.208
PHE	90.587	100.338	98.299	103.671	102.682	108.414	95.9446	100.946
LEU	89.4651	98.6336	93.4461	98.0285	91.6839	93.5883	86.5771	104.055
ILE	90.304	100.553	97.1308	101.809	94.6194	90.4608	86.9263	94.5903
MET	93.2875	102.42	98.4735	102.483	102.619	106.307	95.2837	87.5936
TRP	92.8245	103.883	99.6471	103.889	101.077	102.782	100.092	92.4558
VAL	90.0216	97.8104	96.9043	97.254	96.8586	94.2763	93.5368	90.5184
PRO	91.9649	105.207	106.721	106.916	104.918	105.895	123.781	155.935
TYR	87.3093	99.388	102.568	102.478	99.5875	95.225	102.101	99.8118
THR	87.9713	97.4231	100.593	103.657	102.076	95.2439	96.7696	99.9593
ALA	107.139	115.893	131.249	127.277	135.084	135.685	142.923	115.765
GLU	30.5853	46.5728	30.8709	81.617	1.62617	1.51872	0.857363	28.1611
GLN	106.515	115.541	142.125	129.286	124.643	114.119	145.883	134.43
ASN	91.8735	99.7186	104.567	101.756	99.054	94.3679	96.9839	97.1847
ASP	27.8397	36.0739	20.5188	60.585	0	0	1.46326	15.6037
GLY	93.7385	98.3511	103.627	96.8533	100.956	121.082	110.604	87.0936
SER	94.1284	96.797	104.031	104.404	95.6256	89.8751	104.729	96.1937
LYS	78.6223	95.6426	112.809	101.962	92.3335	75.3709	110.015	154.784
ARG	91.9872	102.96	106.325	102.316	99.2596	94.4726	96.644	90.2491
